# Supplementary material for: Basidiomycota species in Drosophila gut are associated with host fat metabolism
Source: Sci Rep. 2023 Aug 23;13:13807. doi: 10.1038/s41598-023-41027-2 (PMC10447447; doi:10.1038/s41598-023-41027-2)
Supplement: Supplementary file 1 — Supplementary Table 3. [file 41598_2023_41027_MOESM1_ESM.xlsx]

## Sheet: SupplementalTable 3 Legend
Supplementary Table 3
Title:	GWAS Results and Raw Data

## Sheet: (A) Triglyceride
SNP ID	MinorAllele	MajorAllele	RefAllele	MAF	MinorAlleleCount	MajorAlleleCount	SingleEff	SinglePval	SingleMixedPval	GeneAnnotation	RegulationAnnotation
2L_4780565_SNP	T	C	T	0.3976	33	50	-0.5481	1.229e-07	7.9979e-08	SiteClass[FBgn0031627|CG15630|INTRON|0],TranscriptAnnot[INTRON(MODIFIER||||450|CG15630|protein_coding|CODING|FBtr0077418|1)]	-
3L_18020151_SNP	C	G	G	0.1529	13	72	0.7255	1.68e-07	1.33746e-07	SiteClass[FBgn0000568|Eip75B|INTRON|0],TranscriptAnnot[INTRON(MODIFIER||||1412|Eip75B|protein_coding|CODING|FBtr0075148|1);INTRON(MODIFIER||||1412|Eip75B|protein_coding|CODING|FBtr0306813|3);INTRON(MODIFIER||||1412|Eip75B|protein_coding|CODING|FBtr0306814|3)]	-
3L_18020144_DEL	A	AA	AA	0.1512	13	73	0.6969	3.699e-07	4.71471e-07	SiteClass[FBgn0000568|Eip75B|INTRON|0],TranscriptAnnot[INTRON(MODIFIER||||1412|Eip75B|protein_coding|CODING|FBtr0075148|1);INTRON(MODIFIER||||1412|Eip75B|protein_coding|CODING|FBtr0306813|3);INTRON(MODIFIER||||1412|Eip75B|protein_coding|CODING|FBtr0306814|3)]	-
3L_7110806_SNP	T	A	T	0.2941	25	60	-0.5254	2.695e-06	1.85617e-06	SiteClass[FBgn0053556|form3|INTRON|0],TranscriptAnnot[INTRON(MODIFIER||||1644|form3|protein_coding|CODING|FBtr0091533|4);INTRON(MODIFIER||||1717|form3|protein_coding|CODING|FBtr0113469|5)]	-
3L_10722974_SNP	A	T	T	0.1852	15	66	-0.6293	2.411e-06	2.01904e-06	SiteClass[|||],TranscriptAnnot[INTERGENIC(MODIFIER|||||||||)]	-
3L_7098096_SNP	G	A	G	0.4941	42	43	0.4746	4.186e-06	2.34712e-06	SiteClass[FBgn0053556|form3|INTRON|0],TranscriptAnnot[INTRON(MODIFIER||||1644|form3|protein_coding|CODING|FBtr0091533|1);INTRON(MODIFIER||||1717|form3|protein_coding|CODING|FBtr0113469|1)]	-
3L_10683270_SNP	T	A	A	0.1264	11	76	-0.7011	4.385e-06	2.79402e-06	SiteClass[FBgn0036099|CG11811|UPSTREAM|854;FBgn0010762|simj|DOWNSTREAM|867],TranscriptAnnot[DOWNSTREAM(MODIFIER||||912|simj|protein_coding|CODING|FBtr0076264|);DOWNSTREAM(MODIFIER||||916|simj|protein_coding|CODING|FBtr0076262|);DOWNSTREAM(MODIFIER||||916|simj|protein_coding|CODING|FBtr0076263|);DOWNSTREAM(MODIFIER||||924|simj|protein_coding|CODING|FBtr0331573|);UPSTREAM(MODIFIER||||233|CG11811|pr…	-
3L_10679834_DEL	T	TAT	TAT	0.05814	5	81	-0.9933	5.66e-06	3.44756e-06	SiteClass[FBgn0010762|simj|INTRON|0],TranscriptAnnot[INTRON(MODIFIER||||912|simj|protein_coding|CODING|FBtr0076264|3);INTRON(MODIFIER||||916|simj|protein_coding|CODING|FBtr0076262|4);INTRON(MODIFIER||||916|simj|protein_coding|CODING|FBtr0076263|3);INTRON(MODIFIER||||924|simj|protein_coding|CODING|FBtr0331573|3);INTRON(MODIFIER||||937|simj|protein_coding|CODING|FBtr0331574|3)]	(TF_binding_site|BDTNP1_TFBS_dl|FBsf0000306710),(TF_binding_site|mE1_TFBS_HSA|FBsf0000363993)
3L_10679409_SNP	G	T	T	0.05682	5	83	-0.9856	5.633e-06	4.11886e-06	SiteClass[FBgn0010762|simj|INTRON|0],TranscriptAnnot[INTRON(MODIFIER||||912|simj|protein_coding|CODING|FBtr0076264|3);INTRON(MODIFIER||||916|simj|protein_coding|CODING|FBtr0076262|4);INTRON(MODIFIER||||916|simj|protein_coding|CODING|FBtr0076263|3);INTRON(MODIFIER||||924|simj|protein_coding|CODING|FBtr0331573|3);INTRON(MODIFIER||||937|simj|protein_coding|CODING|FBtr0331574|3)]	(TF_binding_site|mE1_TFBS_chinmo|FBsf0000210059)
3L_10680549_SNP	T	C	C	0.05682	5	83	-0.9856	5.633e-06	4.11886e-06	SiteClass[FBgn0010762|simj|SYNONYMOUS_CODING|0],TranscriptAnnot[SYNONYMOUS_CODING(LOW|SILENT|ccC/ccT|P459|912|simj|protein_coding|CODING|FBtr0076264|);SYNONYMOUS_CODING(LOW|SILENT|ccC/ccT|P459|916|simj|protein_coding|CODING|FBtr0076262|);SYNONYMOUS_CODING(LOW|SILENT|ccC/ccT|P459|916|simj|protein_coding|CODING|FBtr0076263|);SYNONYMOUS_CODING(LOW|SILENT|ccC/ccT|P459|937|simj|protein_coding|CODING|F…	(TF_binding_site|mE1_TFBS_cad|FBsf0000244685)
3L_7098090_SNP	C	T	C	0.4828	42	45	0.4573	6.567e-06	4.58036e-06	SiteClass[FBgn0053556|form3|INTRON|0],TranscriptAnnot[INTRON(MODIFIER||||1644|form3|protein_coding|CODING|FBtr0091533|1);INTRON(MODIFIER||||1717|form3|protein_coding|CODING|FBtr0113469|1)]	-
2R_17850021_SNP	C	A	C	0.4524	38	46	0.4644	9.757e-06	5.30821e-06	SiteClass[|||],TranscriptAnnot[INTERGENIC(MODIFIER|||||||||)]	-
3L_9182294_SNP	T	C	C	0.06818	6	82	-0.8955	7.3e-06	5.37624e-06	SiteClass[|||],TranscriptAnnot[INTERGENIC(MODIFIER|||||||||)]	-
2R_13787646_DEL	T	TACT	TACT	0.1646	13	66	-0.6392	9.161e-06	6.10426e-06	SiteClass[FBgn0011589|elk|INTRON|0],TranscriptAnnot[INTRON(MODIFIER||||1284|elk|protein_coding|CODING|FBtr0086802|3)]	(TF_binding_site|BDTNP1_TFBS_twi|FBsf0000199696),(TF_binding_site|mE1_TFBS_HSA|FBsf0000357930)
3R_1195723_SNP	A	G	G	0.06667	5	70	-0.9746	3.867e-06	6.17986e-06	SiteClass[FBgn0085306|CG34277|UTR_5_PRIME|0;FBgn0051542|CG31542|SYNONYMOUS_CODING|0],TranscriptAnnot[SYNONYMOUS_CODING(LOW|SILENT|gaG/gaA|E117|199|CG31542|protein_coding|CODING|FBtr0078786|);SYNONYMOUS_CODING(LOW|SILENT|gaG/gaA|E117|199|CG31542|protein_coding|CODING|FBtr0332159|);UTR_5_PRIME(MODIFIER||||311|CG34277|protein_coding|CODING|FBtr0332160|2)]	(TF_binding_site|BDTNP1_TFBS_sna|FBsf0000270659),(TF_binding_site|mE1_TFBS_chinmo|FBsf0000212207),(TF_binding_site|mE1_TFBS_HSA|FBsf0000368639)
3L_14681014_SNP	C	T	T	0.3902	32	50	0.4759	4.14e-06	6.39362e-06	SiteClass[FBgn0259175|ome|INTRON|0],TranscriptAnnot[INTRON(MODIFIER||||923|ome|protein_coding|CODING|FBtr0299649|2)]	-
3L_7098177_SNP	A	T	T	0.4941	42	43	0.4555	6.006e-06	6.57764e-06	SiteClass[FBgn0053556|form3|INTRON|0],TranscriptAnnot[INTRON(MODIFIER||||1644|form3|protein_coding|CODING|FBtr0091533|1);INTRON(MODIFIER||||1717|form3|protein_coding|CODING|FBtr0113469|1)]	-
2L_10916750_SNP	C	A	A	0.2759	24	63	-0.5032	8.877e-06	6.7386e-06	SiteClass[FBgn0261871|dpr2|DOWNSTREAM|389],TranscriptAnnot[DOWNSTREAM(MODIFIER||||413|dpr2|protein_coding|CODING|FBtr0306116|);DOWNSTREAM(MODIFIER||||456|dpr2|protein_coding|CODING|FBtr0306117|);INTERGENIC(MODIFIER|||||||||)]	-
3L_10679820_SNP	G	C	C	0.1023	9	79	-0.7377	9.162e-06	6.79006e-06	SiteClass[FBgn0010762|simj|INTRON|0],TranscriptAnnot[INTRON(MODIFIER||||912|simj|protein_coding|CODING|FBtr0076264|3);INTRON(MODIFIER||||916|simj|protein_coding|CODING|FBtr0076262|4);INTRON(MODIFIER||||916|simj|protein_coding|CODING|FBtr0076263|3);INTRON(MODIFIER||||924|simj|protein_coding|CODING|FBtr0331573|3);INTRON(MODIFIER||||937|simj|protein_coding|CODING|FBtr0331574|3)]	(TF_binding_site|BDTNP1_TFBS_dl|FBsf0000306710),(TF_binding_site|mE1_TFBS_HSA|FBsf0000363993)
2R_10172900_SNP	C	A	C	0.1412	12	73	-0.6529	7.062e-06	6.87114e-06	SiteClass[FBgn0263397|Ih|INTRON|0],TranscriptAnnot[INTRON(MODIFIER||||1290|Ih|protein_coding|CODING|FBtr0100369|2);INTRON(MODIFIER||||1295|Ih|protein_coding|CODING|FBtr0290109|2);INTRON(MODIFIER||||1322|Ih|protein_coding|CODING|FBtr0290110|2);INTRON(MODIFIER||||1327|Ih|protein_coding|CODING|FBtr0100372|2);INTRON(MODIFIER||||618|Ih|protein_coding|CODING|FBtr0100370|3);INTRON(MODIFIER||||917|Ih|pro…	-
3L_10679824_SNP	T	C	C	0.1139	9	70	-0.7419	1.596e-05	6.92927e-06	SiteClass[FBgn0010762|simj|INTRON|0],TranscriptAnnot[INTRON(MODIFIER||||912|simj|protein_coding|CODING|FBtr0076264|3);INTRON(MODIFIER||||916|simj|protein_coding|CODING|FBtr0076262|4);INTRON(MODIFIER||||916|simj|protein_coding|CODING|FBtr0076263|3);INTRON(MODIFIER||||924|simj|protein_coding|CODING|FBtr0331573|3);INTRON(MODIFIER||||937|simj|protein_coding|CODING|FBtr0331574|3)]	(TF_binding_site|BDTNP1_TFBS_dl|FBsf0000306710),(TF_binding_site|mE1_TFBS_HSA|FBsf0000363993)
3L_7098186_SNP	T	A	A	0.4941	42	43	0.4539	6.363e-06	7.15255e-06	SiteClass[FBgn0053556|form3|INTRON|0],TranscriptAnnot[INTRON(MODIFIER||||1644|form3|protein_coding|CODING|FBtr0091533|1);INTRON(MODIFIER||||1717|form3|protein_coding|CODING|FBtr0113469|1)]	-
2L_10916759_SNP	C	T	T	0.2791	24	62	-0.5028	1.058e-05	7.22723e-06	SiteClass[FBgn0261871|dpr2|DOWNSTREAM|380],TranscriptAnnot[DOWNSTREAM(MODIFIER||||413|dpr2|protein_coding|CODING|FBtr0306116|);DOWNSTREAM(MODIFIER||||456|dpr2|protein_coding|CODING|FBtr0306117|);INTERGENIC(MODIFIER|||||||||)]	-
3R_24739627_SNP	A	C	A	0.08046	7	80	-0.8243	1.092e-05	7.24167e-06	SiteClass[FBgn0259220|Doa|INTRON|0],TranscriptAnnot[INTRON(MODIFIER||||1229|Doa|protein_coding|CODING|FBtr0299747|1);INTRON(MODIFIER||||1535|Doa|protein_coding|CODING|FBtr0308599|2);INTRON(MODIFIER||||2045|Doa|protein_coding|CODING|FBtr0299751|3);INTRON(MODIFIER||||398|Doa|protein_coding|CODING|FBtr0336461|1);INTRON(MODIFIER||||511|Doa|protein_coding|CODING|FBtr0299748|4);INTRON(MODIFIER||||511|D…	(TF_binding_site|BDTNP1_TFBS_dl|FBsf0000314460),(TF_binding_site|BDTNP1_TFBS_twi|FBsf0000266277),(TF_binding_site|mE1_TFBS_HSA|FBsf0000376148)
3L_7110779_SNP	G	A	G	0.2442	21	65	-0.5248	1.007e-05	7.27649e-06	SiteClass[FBgn0053556|form3|INTRON|0],TranscriptAnnot[INTRON(MODIFIER||||1644|form3|protein_coding|CODING|FBtr0091533|4);INTRON(MODIFIER||||1717|form3|protein_coding|CODING|FBtr0113469|5)]	-
2R_10810215_SNP	T	C	C	0.2209	19	67	-0.5422	1.23e-05	7.69175e-06	SiteClass[FBgn0027596|CG10249|INTRON|0],TranscriptAnnot[INTRON(MODIFIER||||1294|CG10249|protein_coding|CODING|FBtr0303757|2)]	-
2R_16390657_SNP	T	C	C	0.2857	24	60	0.5009	1.032e-05	8.81596e-06	SiteClass[FBgn0034509|Obp57c|UPSTREAM|404],TranscriptAnnot[INTERGENIC(MODIFIER|||||||||);UPSTREAM(MODIFIER||||149|Obp57c|protein_coding|CODING|FBtr0086292|);UPSTREAM(MODIFIER||||149|Obp57c|protein_coding|CODING|FBtr0113099|)]	(regulatory_region|REDfly_CRMs|FBsf0000435812),(regulatory_region|REDfly_CRMs|FBsf0000436009),(regulatory_region|REDfly_CRMs|FBsf0000436460)
3L_7098088_SNP	T	A	T	0.4884	42	44	0.4465	1.122e-05	9.21349e-06	SiteClass[FBgn0053556|form3|INTRON|0],TranscriptAnnot[INTRON(MODIFIER||||1644|form3|protein_coding|CODING|FBtr0091533|1);INTRON(MODIFIER||||1717|form3|protein_coding|CODING|FBtr0113469|1)]	-
2R_18462782_SNP	C	G	C	0.3947	30	46	0.4844	7.647e-06	9.81989e-06	SiteClass[FBgn0260866|dnr1|INTRON|0],TranscriptAnnot[INTRON(MODIFIER||||676|dnr1|protein_coding|CODING|FBtr0071837|1);INTRON(MODIFIER||||696|dnr1|protein_coding|CODING|FBtr0330229|1)]	-
2L_4780542_SNP	G	T	G	0.3462	27	51	-0.487	4.184e-06	1.19514e-05	SiteClass[FBgn0031627|CG15630|INTRON|0],TranscriptAnnot[INTRON(MODIFIER||||450|CG15630|protein_coding|CODING|FBtr0077418|1)]	-

## Sheet: (B) Basidiomycota
SNP ID	MinorAllele	MajorAllele	RefAllele	MAF	MinorAlleleCount	MajorAlleleCount	SingleEff	SinglePval	SingleMixedPval	GeneAnnotation	RegulationAnnotation
2L_882129_SNP	A	T	T	0.3186	36	77	0.494	5.45e-08	3.02965e-08	SiteClass[FBgn0031292|CG15824|SYNONYMOUS_CODING|0],TranscriptAnnot[SYNONYMOUS_CODING(LOW|SILENT|atA/atT|I811|1957|CG15824|protein_coding|CODING|FBtr0332181|)]	(TF_binding_site|mE1_TFBS_cad|FBsf0000241069)
3R_5807850_SNP	G	T	T	0.2571	27	78	-0.4762	2.118e-06	2.06742e-06	SiteClass[FBgn0263097|Glut4EF|INTRON|0;FBgn0037770|Art4|DOWNSTREAM|688],TranscriptAnnot[DOWNSTREAM(MODIFIER||||530|Art4|protein_coding|CODING|FBtr0333687|);INTRON(MODIFIER||||521|Glut4EF|protein_coding|CODING|FBtr0112577|4);INTRON(MODIFIER||||521|Glut4EF|protein_coding|CODING|FBtr0305157|4);INTRON(MODIFIER||||741|Glut4EF|protein_coding|CODING|FBtr0112576|4);INTRON(MODIFIER||||741|Glut4EF|protein_…	-
3L_14444894_INS	GTATTTG	G	G	0.4404	48	61	-0.4086	4.306e-06	2.47929e-06	SiteClass[FBgn0087007|bbg|INTRON|0],TranscriptAnnot[INTRON(MODIFIER||||1101|bbg|protein_coding|CODING|FBtr0273423|1);INTRON(MODIFIER||||1842|bbg|protein_coding|CODING|FBtr0273427|2);INTRON(MODIFIER||||2637|bbg|protein_coding|CODING|FBtr0273422|4);INTRON(MODIFIER||||2637|bbg|protein_coding|CODING|FBtr0308596|4)]	(TF_binding_site|BDTNP1_TFBS_da|FBsf0000327036),(TF_binding_site|BDTNP1_TFBS_dl|FBsf0000307458),(TF_binding_site|BDTNP1_TFBS_gt|FBsf0000293982),(TF_binding_site|BDTNP1_TFBS_hb|FBsf0000291421),(TF_binding_site|BDTNP1_TFBS_Med|FBsf0000283090),(TF_binding_site|BDTNP1_TFBS_prd|FBsf0000275597),(TF_binding_site|BDTNP1_TFBS_sna|FBsf0000269428),(TF_binding_site|BDTNP1_TFBS_twi|FBsf0000203798),(TF_binding…
2L_3084863_DEL	C	CATAC	CATAC	0.1204	13	95	0.6167	7.339e-06	3.63719e-06	SiteClass[FBgn0015600|toc|INTRON|0],TranscriptAnnot[INTRON(MODIFIER||||2162|toc|protein_coding|CODING|FBtr0077662|6);INTRON(MODIFIER||||840|toc|protein_coding|CODING|FBtr0329906|1);INTRON(MODIFIER||||888|toc|protein_coding|CODING|FBtr0077664|2);INTRON(MODIFIER||||892|toc|protein_coding|CODING|FBtr0335389|3);INTRON(MODIFIER||||936|toc|protein_coding|CODING|FBtr0335388|3);INTRON(MODIFIER||||945|toc…	-
2R_17358461_SNP	G	T	T	0.114	13	101	-0.6133	5.279e-06	3.81022e-06	SiteClass[FBgn0010415|Sdc|INTRON|0],TranscriptAnnot[INTRON(MODIFIER||||226|Sdc|protein_coding|CODING|FBtr0071705|2);INTRON(MODIFIER||||226|Sdc|protein_coding|CODING|FBtr0071707|2);INTRON(MODIFIER||||398|Sdc|protein_coding|CODING|FBtr0273206|2);INTRON(MODIFIER||||399|Sdc|protein_coding|CODING|FBtr0071706|2);INTRON(MODIFIER||||399|Sdc|protein_coding|CODING|FBtr0301557|2);INTRON(MODIFIER||||468|Sdc|…	-
3R_1918772_SNP	T	A	A	0.08929	10	102	0.6847	6.674e-06	4.54992e-06	SiteClass[FBgn0026077|Gasp|INTRON|0],TranscriptAnnot[INTRON(MODIFIER||||235|Gasp|protein_coding|CODING|FBtr0112922|4);UTR_3_PRIME(MODIFIER||||258|Gasp|protein_coding|CODING|FBtr0078619|5)]	-
3L_10733377_SNP	T	A	A	0.1161	13	99	0.6059	7.771e-06	5.261e-06	SiteClass[|||],TranscriptAnnot[INTERGENIC(MODIFIER|||||||||)]	(TF_binding_site|BDTNP1_TFBS_dl|FBsf0000306714),(TF_binding_site|mE1_TFBS_Trl|FBsf0000339787)
2R_5324467_SNP	C	T	T	0.0708	8	105	0.7496	8.983e-06	5.9139e-06	SiteClass[FBgn0029092|ced-6|INTRON|0],TranscriptAnnot[INTRON(MODIFIER||||514|ced-6|protein_coding|CODING|FBtr0339384|2);INTRON(MODIFIER||||517|ced-6|protein_coding|CODING|FBtr0088548|2);INTRON(MODIFIER||||517|ced-6|protein_coding|CODING|FBtr0088549|2);INTRON(MODIFIER||||517|ced-6|protein_coding|CODING|FBtr0088550|2);INTRON(MODIFIER||||533|ced-6|protein_coding|CODING|FBtr0306808|2)]	-
2R_18070637_SNP	C	G	G	0.08036	9	103	-0.7085	1.026e-05	6.28172e-06	SiteClass[FBgn0034707|MED16|UPSTREAM|15;FBgn0034705|CG11170|UPSTREAM|300;FBgn0034706|CG11275|DOWNSTREAM|490],TranscriptAnnot[DOWNSTREAM(MODIFIER||||417|CG11275|protein_coding|CODING|FBtr0071769|);INTERGENIC(MODIFIER|||||||||);UPSTREAM(MODIFIER||||348|CG11170|protein_coding|CODING|FBtr0071786|);UPSTREAM(MODIFIER||||818|MED16|protein_coding|CODING|FBtr0071770|)]	(TF_binding_site|BDTNP1_TFBS_dl|FBsf0000303840),(TF_binding_site|BDTNP1_TFBS_Med|FBsf0000281227),(TF_binding_site|BDTNP1_TFBS_slp1|FBsf0000272306),(TF_binding_site|BDTNP1_TFBS_twi|FBsf0000200117),(TF_binding_site|mE1_TFBS_cad|FBsf0000247239),(TF_binding_site|mE1_TFBS_D|FBsf0000240888),(TF_binding_site|mE1_TFBS_HSA|FBsf0000359308)
2R_18070630_SNP	A	C	C	0.08108	9	102	-0.7064	1.175e-05	6.80841e-06	SiteClass[FBgn0034707|MED16|UPSTREAM|22;FBgn0034705|CG11170|UPSTREAM|293;FBgn0034706|CG11275|DOWNSTREAM|483],TranscriptAnnot[DOWNSTREAM(MODIFIER||||417|CG11275|protein_coding|CODING|FBtr0071769|);INTERGENIC(MODIFIER|||||||||);UPSTREAM(MODIFIER||||348|CG11170|protein_coding|CODING|FBtr0071786|);UPSTREAM(MODIFIER||||818|MED16|protein_coding|CODING|FBtr0071770|)]	(TF_binding_site|BDTNP1_TFBS_dl|FBsf0000303840),(TF_binding_site|BDTNP1_TFBS_Med|FBsf0000281227),(TF_binding_site|BDTNP1_TFBS_slp1|FBsf0000272306),(TF_binding_site|BDTNP1_TFBS_twi|FBsf0000200117),(TF_binding_site|mE1_TFBS_cad|FBsf0000247239),(TF_binding_site|mE1_TFBS_D|FBsf0000240888),(TF_binding_site|mE1_TFBS_HSA|FBsf0000359308)
3R_20743834_SNP	T	C	C	0.1636	18	92	-0.5113	9.415e-06	1.16187e-05	SiteClass[FBgn0265189|CG44254|UPSTREAM|248;FBgn0265190|CG44255|UPSTREAM|248;FBgn0039249|CG11168|UPSTREAM|386],TranscriptAnnot[UPSTREAM(MODIFIER||||536|CG44254|protein_coding|CODING|FBtr0339113|);UPSTREAM(MODIFIER||||536|CG44255|protein_coding|CODING|FBtr0339112|);UPSTREAM(MODIFIER||||849|CG11168|protein_coding|CODING|FBtr0337010|);UPSTREAM(MODIFIER||||863|CG11168|protein_coding|CODING|FBtr0337009…	-

## Sheet: (C) A_persici
SNP ID	MinorAllele	MajorAllele	RefAllele	MAF	MinorAlleleCount	MajorAlleleCount	SingleEff	SinglePval	SingleMixedPval	GeneAnnotation	RegulationAnnotation
2L_1443221_SNP	A	C	C	0.1238	13	92	-0.6594	1.043e-06	4.23656e-07	SiteClass[FBgn0263321|CG43402|NON_SYNONYMOUS_CODING|0],TranscriptAnnot[NON_SYNONYMOUS_CODING(MODERATE|MISSENSE|aaC/aaA|N145K|164|CG43402|protein_coding|CODING|FBtr0308745|)]	-
2L_4487021_SNP	G	A	G	0.1132	12	94	0.695	6.36e-07	1.32092e-06	SiteClass[FBgn0053196|dp|SYNONYMOUS_CODING|0],TranscriptAnnot[SYNONYMOUS_CODING(LOW|SILENT|tgC/tgT|C12559|14825|dp|protein_coding|CODING|FBtr0332352|);SYNONYMOUS_CODING(LOW|SILENT|tgC/tgT|C12839|15105|dp|protein_coding|CODING|FBtr0305142|);SYNONYMOUS_CODING(LOW|SILENT|tgC/tgT|C13372|15638|dp|protein_coding|CODING|FBtr0305141|);SYNONYMOUS_CODING(LOW|SILENT|tgC/tgT|C13732|15998|dp|protein_coding|CO…	(TF_binding_site|mE1_TFBS_cad|FBsf0000241329),(TF_binding_site|mE1_TFBS_chinmo|FBsf0000207179)
X_3378333_SNP	G	A	A	0.4757	49	54	0.4503	1.194e-06	1.46204e-06	SiteClass[FBgn0029664|CG10802|SYNONYMOUS_CODING|0;FBgn0029665|CG14270|DOWNSTREAM|305],TranscriptAnnot[DOWNSTREAM(MODIFIER||||191|CG14270|protein_coding|CODING|FBtr0070590|);SYNONYMOUS_CODING(LOW|SILENT|caA/caG|Q355|412|CG10802|protein_coding|CODING|FBtr0331609|);SYNONYMOUS_CODING(LOW|SILENT|caA/caG|Q379|436|CG10802|protein_coding|CODING|FBtr0070568|)]	-
2L_1444148_SNP	T	C	C	0.1944	21	87	-0.5267	3.333e-06	2.92538e-06	SiteClass[FBgn0263321|CG43402|DOWNSTREAM|832],TranscriptAnnot[DOWNSTREAM(MODIFIER||||164|CG43402|protein_coding|CODING|FBtr0308745|);INTERGENIC(MODIFIER|||||||||)]	-
2R_5080523_SNP	C	G	C	0.1215	13	94	0.6319	4.866e-06	3.30343e-06	SiteClass[FBgn0033391|CG8026|UPSTREAM|922],TranscriptAnnot[INTERGENIC(MODIFIER|||||||||);UPSTREAM(MODIFIER||||304|CG8026|protein_coding|CODING|FBtr0088611|);UPSTREAM(MODIFIER||||322|CG8026|protein_coding|CODING|FBtr0302512|)]	(TF_binding_site|BDTNP1_TFBS_twi|FBsf0000198816),(TF_binding_site|mE1_TFBS_HSA|FBsf0000354836),(TF_binding_site|mE1_TFBS_HSA|FBsf0000354837),(TF_binding_site|mE1_TFBS_kn|FBsf0000336316)
X_12837803_SNP	T	C	T	0.1827	19	85	-0.5212	1.514e-05	3.5974e-06	SiteClass[FBgn0086675|fne|INTRON|0],TranscriptAnnot[INTRON(MODIFIER||||353|fne|protein_coding|CODING|FBtr0306739|7);INTRON(MODIFIER||||356|fne|protein_coding|CODING|FBtr0073712|5);INTRON(MODIFIER||||356|fne|protein_coding|CODING|FBtr0113493|6);INTRON(MODIFIER||||356|fne|protein_coding|CODING|FBtr0306738|7);INTRON(MODIFIER||||356|fne|protein_coding|CODING|FBtr0308694|6);INTRON(MODIFIER||||356|fne|…	-
2R_7104726_SNP	A	G	G	0.09	9	91	-0.8033	8.673e-07	3.8106e-06	SiteClass[FBgn0003396|shn|UTR_3_PRIME|0;FBgn0033582|CG9084|DOWNSTREAM|195],TranscriptAnnot[DOWNSTREAM(MODIFIER||||145|CG9084|protein_coding|CODING|FBtr0339485|);DOWNSTREAM(MODIFIER||||145|CG9084|protein_coding|CODING|FBtr0339486|);DOWNSTREAM(MODIFIER||||275|CG9084|protein_coding|CODING|FBtr0088197|);DOWNSTREAM(MODIFIER||||281|CG9084|protein_coding|CODING|FBtr0330635|);UTR_3_PRIME(MODIFIER||||2532…	-
X_3327769_SNP	C	A	C	0.4299	46	61	0.4186	4.522e-06	3.82717e-06	SiteClass[FBgn0029657|CG12535|INTRON|0],TranscriptAnnot[INTRON(MODIFIER||||205|CG12535|protein_coding|CODING|FBtr0070534|1);INTRON(MODIFIER||||205|CG12535|protein_coding|CODING|FBtr0332302|4);INTRON(MODIFIER||||205|CG12535|protein_coding|CODING|FBtr0332303|2);INTRON(MODIFIER||||205|CG12535|protein_coding|CODING|FBtr0332304|2)]	-
2R_5080027_SNP	T	G	G	0.4659	41	47	-0.4401	1.589e-05	5.48142e-06	SiteClass[FBgn0033391|CG8026|UPSTREAM|426],TranscriptAnnot[INTERGENIC(MODIFIER|||||||||);UPSTREAM(MODIFIER||||304|CG8026|protein_coding|CODING|FBtr0088611|);UPSTREAM(MODIFIER||||322|CG8026|protein_coding|CODING|FBtr0302512|)]	(TF_binding_site|BDTNP1_TFBS_dl|FBsf0000300826),(TF_binding_site|mE1_TFBS_HSA|FBsf0000354836),(TF_binding_site|mE1_TFBS_kn|FBsf0000336316)
2R_1816517_SNP	T	A	A	0.05556	6	102	-0.8789	7.697e-06	6.05184e-06	SiteClass[FBgn0263109|CG43366|NON_SYNONYMOUS_CODING|0],TranscriptAnnot[NON_SYNONYMOUS_CODING(MODERATE|MISSENSE|Acg/Tcg|T1550S|2140|CG43366|protein_coding|CODING|FBtr0307307|)]	-
2L_1444250_DEL	A	AA	AA	0.06481	7	101	-0.8071	1.016e-05	6.5964e-06	SiteClass[FBgn0263321|CG43402|DOWNSTREAM|935],TranscriptAnnot[DOWNSTREAM(MODIFIER||||164|CG43402|protein_coding|CODING|FBtr0308745|);INTERGENIC(MODIFIER|||||||||)]	-
X_12837814_SNP	T	C	T	0.1635	17	87	-0.5363	1.525e-05	7.19908e-06	SiteClass[FBgn0086675|fne|INTRON|0],TranscriptAnnot[INTRON(MODIFIER||||353|fne|protein_coding|CODING|FBtr0306739|7);INTRON(MODIFIER||||356|fne|protein_coding|CODING|FBtr0073712|5);INTRON(MODIFIER||||356|fne|protein_coding|CODING|FBtr0113493|6);INTRON(MODIFIER||||356|fne|protein_coding|CODING|FBtr0306738|7);INTRON(MODIFIER||||356|fne|protein_coding|CODING|FBtr0308694|6);INTRON(MODIFIER||||356|fne|…	-
2R_20556463_SNP	T	C	C	0.2308	24	80	0.4753	1.279e-05	8.59466e-06	SiteClass[FBgn0261373|CG33228|SYNONYMOUS_CODING|0;FBgn0035047|Pof|UPSTREAM|438;FBgn0260456|CG4806|UPSTREAM|610],TranscriptAnnot[SYNONYMOUS_CODING(LOW|SILENT|acG/acA|T79|215|CG33228|protein_coding|CODING|FBtr0301037|);UPSTREAM(MODIFIER||||495|Pof|protein_coding|CODING|FBtr0072327|);UPSTREAM(MODIFIER||||495|Pof|protein_coding|CODING|FBtr0072328|);UPSTREAM(MODIFIER||||495|Pof|protein_coding|CODING|F…	(TF_binding_site|BDTNP1_TFBS_dl|FBsf0000304407),(TF_binding_site|BDTNP1_TFBS_Med|FBsf0000281519),(TF_binding_site|BDTNP1_TFBS_twi|FBsf0000200361),(TF_binding_site|mE1_TFBS_cad|FBsf0000247473),(TF_binding_site|mE1_TFBS_HSA|FBsf0000360290),(TF_binding_site|mE1_TFBS_sens|FBsf0000229862),(TF_binding_site|mE1_TFBS_Ubx|FBsf0000263220)
X_5303289_SNP	T	C	T	0.2667	28	77	-0.4289	4.747e-05	9.9075e-06	SiteClass[FBgn0029762|NAAT1|INTRON|0],TranscriptAnnot[INTRON(MODIFIER||||641|NAAT1|protein_coding|CODING|FBtr0070797|1)]	(TF_binding_site|BDTNP1_TFBS_twi|FBsf0000205137)

## Sheet: (D) A_pomorum
SNP ID	MinorAllele	MajorAllele	RefAllele	MAF	MinorAlleleCount	MajorAlleleCount	SingleEff	SinglePval	SingleMixedPval	GeneAnnotation	RegulationAnnotation
2R_18552092_SNP	T	C	C	0.3402	33	64	-0.4734	5.647e-06	2.34708e-06	SiteClass[FBgn0034761|CG4250|DOWNSTREAM|113;FBgn0262141|CG42867|UPSTREAM|960],TranscriptAnnot[DOWNSTREAM(MODIFIER||||121|CG4250|protein_coding|CODING|FBtr0071865|);DOWNSTREAM(MODIFIER||||134|CG4250|protein_coding|CODING|FBtr0309802|);INTERGENIC(MODIFIER|||||||||);UPSTREAM(MODIFIER||||67|CG42867|protein_coding|CODING|FBtr0304124|)]	-
X_2006476_SNP	G	A	A	0.3448	40	76	0.4311	2.613e-06	2.39944e-06	SiteClass[FBgn0000382|csw|UTR_3_PRIME|0],TranscriptAnnot[UTR_3_PRIME(MODIFIER||||682|csw|protein_coding|CODING|FBtr0070380|9);UTR_3_PRIME(MODIFIER||||841|csw|protein_coding|CODING|FBtr0070378|11);UTR_3_PRIME(MODIFIER||||894|csw|protein_coding|CODING|FBtr0333260|11);UTR_3_PRIME(MODIFIER||||945|csw|protein_coding|CODING|FBtr0070379|8)]	(TF_binding_site|mE1_TFBS_bab1|FBsf0000214917),(TF_binding_site|mE1_TFBS_GATAe|FBsf0000258880),(TF_binding_site|mE1_TFBS_HSA|FBsf0000378387),(TF_binding_site|mE1_TFBS_kn|FBsf0000336717),(TF_binding_site|mE1_TFBS_ttk|FBsf0000335620)
3L_14098852_SNP	G	A	A	0.2155	25	91	0.4807	7.744e-06	5.79397e-06	SiteClass[FBgn0036411|Sox21a|INTRON|0],TranscriptAnnot[INTRON(MODIFIER||||388|Sox21a|protein_coding|CODING|FBtr0075748|2);INTRON(MODIFIER||||407|Sox21a|protein_coding|CODING|FBtr0330178|2)]	(TF_binding_site|mE1_TFBS_HSA|FBsf0000365080),(TF_binding_site|mE1_TFBS_Kr|FBsf0000253578)
2R_16390657_SNP	T	C	C	0.2743	31	82	-0.4482	9.633e-06	6.00984e-06	SiteClass[FBgn0034509|Obp57c|UPSTREAM|404],TranscriptAnnot[INTERGENIC(MODIFIER|||||||||);UPSTREAM(MODIFIER||||149|Obp57c|protein_coding|CODING|FBtr0086292|);UPSTREAM(MODIFIER||||149|Obp57c|protein_coding|CODING|FBtr0113099|)]	(regulatory_region|REDfly_CRMs|FBsf0000435812),(regulatory_region|REDfly_CRMs|FBsf0000436009),(regulatory_region|REDfly_CRMs|FBsf0000436460)
3L_14681014_SNP	C	T	T	0.3604	40	71	-0.4198	5.237e-06	6.17161e-06	SiteClass[FBgn0259175|ome|INTRON|0],TranscriptAnnot[INTRON(MODIFIER||||923|ome|protein_coding|CODING|FBtr0299649|2)]	-
X_16163953_DEL	A	AACGGGGATG	AACGGGGATG	0.42	42	58	0.4293	1.339e-05	6.48368e-06	SiteClass[FBgn0040207|kat80|INTRON|0],TranscriptAnnot[INTRON(MODIFIER||||819|kat80|protein_coding|CODING|FBtr0074246|6);INTRON(MODIFIER||||819|kat80|protein_coding|CODING|FBtr0074247|5)]	-
2L_4780565_SNP	T	C	T	0.3929	44	68	0.4096	1.095e-05	6.60664e-06	SiteClass[FBgn0031627|CG15630|INTRON|0],TranscriptAnnot[INTRON(MODIFIER||||450|CG15630|protein_coding|CODING|FBtr0077418|1)]	-
2L_16931189_SNP	T	C	C	0.181	21	95	0.5105	9.108e-06	6.61871e-06	SiteClass[|||],TranscriptAnnot[INTERGENIC(MODIFIER|||||||||)]	-
3R_9635383_DEL	G	GAAAGCCAGG	GAAAGCCAGG	0.115	13	100	0.6211	6.572e-06	7.38903e-06	SiteClass[|||],TranscriptAnnot[INTERGENIC(MODIFIER|||||||||)]	(TF_binding_site|BDTNP1_TFBS_da|FBsf0000329113),(TF_binding_site|BDTNP1_TFBS_dl|FBsf0000311517),(TF_binding_site|BDTNP1_TFBS_hb|FBsf0000292465),(TF_binding_site|BDTNP1_TFBS_twi|FBsf0000264907),(TF_binding_site|mE1_TFBS_cad|FBsf0000248291),(TF_binding_site|mE1_TFBS_HSA|FBsf0000371325),(TF_binding_site|mE1_TFBS_sens|FBsf0000231604)
2R_18552095_SNP	G	T	T	0.35	35	65	-0.4412	1.303e-05	7.59207e-06	SiteClass[FBgn0034761|CG4250|DOWNSTREAM|116;FBgn0262141|CG42867|UPSTREAM|957],TranscriptAnnot[DOWNSTREAM(MODIFIER||||121|CG4250|protein_coding|CODING|FBtr0071865|);DOWNSTREAM(MODIFIER||||134|CG4250|protein_coding|CODING|FBtr0309802|);INTERGENIC(MODIFIER|||||||||);UPSTREAM(MODIFIER||||67|CG42867|protein_coding|CODING|FBtr0304124|)]	-
2L_11190612_INS	CT	A	A	0.2564	30	87	0.4419	1.233e-05	9.14552e-06	SiteClass[FBgn0259822|Ca-beta|INTRON|0],TranscriptAnnot[INTRON(MODIFIER||||682|Ca-beta|protein_coding|CODING|FBtr0310280|2)]	(TF_binding_site|BDTNP1_TFBS_da|FBsf0000322145),(TF_binding_site|BDTNP1_TFBS_prd|FBsf0000274987),(TF_binding_site|mE1_TFBS_cad|FBsf0000241887),(TF_binding_site|mE1_TFBS_cnc|FBsf0000206242),(TF_binding_site|mE1_TFBS_HSA|FBsf0000347638)

## Sheet: (E) L_brevis
SNP ID	MinorAllele	MajorAllele	RefAllele	MAF	MinorAlleleCount	MajorAlleleCount	SingleEff	SinglePval	SingleMixedPval	GeneAnnotation	RegulationAnnotation
3L_6532470_INS	TT	T	T	0.1064	10	84	0.741	7.924e-07	1.83836e-06	SiteClass[FBgn0020251|sfl|INTRON|0],TranscriptAnnot[INTRON(MODIFIER||||1048|sfl|protein_coding|CODING|FBtr0076968|4);INTRON(MODIFIER||||1048|sfl|protein_coding|CODING|FBtr0301562|3)]	-
2R_18673464_SNP	G	A	A	0.08791	8	83	0.8187	5.117e-06	1.92161e-06	SiteClass[FBgn0259145|CG42260|INTRON|0],TranscriptAnnot[INTRON(MODIFIER||||1247|CG42260|protein_coding|CODING|FBtr0330241|1);INTRON(MODIFIER||||1249|CG42260|protein_coding|CODING|FBtr0299572|1);INTRON(MODIFIER||||974|CG42260|protein_coding|CODING|FBtr0299573|1)]	-
2R_4330646_SNP	C	A	A	0.1474	14	81	-0.6341	4.97e-06	2.46035e-06	SiteClass[FBgn0033292|Cyp4ad1|UPSTREAM|335],TranscriptAnnot[INTERGENIC(MODIFIER|||||||||);UPSTREAM(MODIFIER||||516|Cyp4ad1|protein_coding|CODING|FBtr0088760|)]	-
3R_5270122_SNP	T	G	T	0.05208	5	91	1.001	3.964e-06	2.84394e-06	SiteClass[FBgn0261552|ps|INTRON|0],TranscriptAnnot[INTRON(MODIFIER||||475|ps|protein_coding|CODING|FBtr0082037|2);INTRON(MODIFIER||||517|ps|protein_coding|CODING|FBtr0334303|1);INTRON(MODIFIER||||519|ps|protein_coding|CODING|FBtr0111030|2);INTRON(MODIFIER||||539|ps|protein_coding|CODING|FBtr0111031|2);INTRON(MODIFIER||||550|ps|protein_coding|CODING|FBtr0111032|2);INTRON(MODIFIER||||550|ps|protein…	-
3R_21910820_SNP	C	T	T	0.1099	10	81	0.7299	7.547e-06	2.86485e-06	SiteClass[FBgn0039411|dys|INTRON|0],TranscriptAnnot[INTRON(MODIFIER||||884|dys|protein_coding|CODING|FBtr0113293|4);INTRON(MODIFIER||||917|dys|protein_coding|CODING|FBtr0113294|4);INTRON(MODIFIER||||920|dys|protein_coding|CODING|FBtr0300618|4)]	(TF_binding_site|mE1_TFBS_HSA|FBsf0000375381)
3L_1628696_SNP	T	C	C	0.13	13	87	-0.6444	4.299e-06	3.24468e-06	SiteClass[FBgn0035245|GC|INTRON|0;FBgn0035246|CG13928|UPSTREAM|319],TranscriptAnnot[INTRON(MODIFIER||||672|GC|protein_coding|CODING|FBtr0072821|1);UPSTREAM(MODIFIER||||245|CG13928|protein_coding|CODING|FBtr0072822|)]	(TF_binding_site|BDTNP1_TFBS_dl|FBsf0000305066),(TF_binding_site|mE1_TFBS_cad|FBsf0000243984),(TF_binding_site|mE1_TFBS_Trl|FBsf0000339365)
X_8898216_SNP	A	G	G	0.07143	7	91	-0.8387	6.528e-06	4.51768e-06	SiteClass[FBgn0264384|CR43836|INTRON|0;FBgn0261549|rdgA|INTRON|0],TranscriptAnnot[INTRON(MODIFIER||||1009|rdgA|protein_coding|CODING|FBtr0302663|3);INTRON(MODIFIER||||1027|rdgA|protein_coding|CODING|FBtr0302661|2);INTRON(MODIFIER||||1452|rdgA|protein_coding|CODING|FBtr0302665|3);INTRON(MODIFIER||||1457|rdgA|protein_coding|CODING|FBtr0302660|3);INTRON(MODIFIER||||1460|rdgA|protein_coding|CODING|FB…	-
3L_11230040_SNP	G	T	T	0.3333	33	66	-0.448	7.71e-06	6.86995e-06	SiteClass[|||],TranscriptAnnot[INTERGENIC(MODIFIER|||||||||)]	(TF_binding_site|BDTNP1_TFBS_bcd|FBsf0000333864),(TF_binding_site|BDTNP1_TFBS_da|FBsf0000326646),(TF_binding_site|BDTNP1_TFBS_dl|FBsf0000306825),(TF_binding_site|BDTNP1_TFBS_gt|FBsf0000293903),(TF_binding_site|BDTNP1_TFBS_hb|FBsf0000291329),(TF_binding_site|BDTNP1_TFBS_kni|FBsf0000289764),(TF_binding_site|BDTNP1_TFBS_Mad|FBsf0000289471),(TF_binding_site|BDTNP1_TFBS_Med|FBsf0000282761),(TF_binding…
3R_12350053_SNP	G	A	A	0.1134	11	86	0.6635	1.114e-05	9.49133e-06	SiteClass[FBgn0259244|CG42342|INTRON|0],TranscriptAnnot[INTRON(MODIFIER||||596|CG42342|protein_coding|CODING|FBtr0336780|2);INTRON(MODIFIER||||601|CG42342|protein_coding|CODING|FBtr0336779|2);INTRON(MODIFIER||||665|CG42342|protein_coding|CODING|FBtr0336776|2);INTRON(MODIFIER||||670|CG42342|protein_coding|CODING|FBtr0336775|2);INTRON(MODIFIER||||765|CG42342|protein_coding|CODING|FBtr0336777|2);INT…	(TF_binding_site|mE1_TFBS_cad|FBsf0000248536),(TF_binding_site|mE1_TFBS_inv|FBsf0000237264),(TF_binding_site|mE1_TFBS_Trl|FBsf0000341209)

## Sheet: (F) FunctionalAnnotationofGenes
Gene	identifier	category	term ID	term description
CG10249	7227.FBpp0111842	GO Process	GO:0008064	Regulation of actin polymerization or depolymerization
CG10249	7227.FBpp0111842	GO Process	GO:0009987	Cellular process
CG10249	7227.FBpp0111842	GO Process	GO:0010639	Negative regulation of organelle organization
CG10249	7227.FBpp0111842	GO Process	GO:0016043	Cellular component organization
CG10249	7227.FBpp0111842	GO Process	GO:0030832	Regulation of actin filament length
CG10249	7227.FBpp0111842	GO Process	GO:0030833	Regulation of actin filament polymerization
CG10249	7227.FBpp0111842	GO Process	GO:0030837	Negative regulation of actin filament polymerization
CG10249	7227.FBpp0111842	GO Process	GO:0031333	Negative regulation of protein-containing complex assembly
CG10249	7227.FBpp0111842	GO Process	GO:0032271	Regulation of protein polymerization
CG10249	7227.FBpp0111842	GO Process	GO:0032272	Negative regulation of protein polymerization
CG10249	7227.FBpp0111842	GO Process	GO:0032535	Regulation of cellular component size
CG10249	7227.FBpp0111842	GO Process	GO:0032956	Regulation of actin cytoskeleton organization
CG10249	7227.FBpp0111842	GO Process	GO:0032970	Regulation of actin filament-based process
CG10249	7227.FBpp0111842	GO Process	GO:0033043	Regulation of organelle organization
CG10249	7227.FBpp0111842	GO Process	GO:0043254	Regulation of protein-containing complex assembly
CG10249	7227.FBpp0111842	GO Process	GO:0044087	Regulation of cellular component biogenesis
CG10249	7227.FBpp0111842	GO Process	GO:0048519	Negative regulation of biological process
CG10249	7227.FBpp0111842	GO Process	GO:0048523	Negative regulation of cellular process
CG10249	7227.FBpp0111842	GO Process	GO:0050789	Regulation of biological process
CG10249	7227.FBpp0111842	GO Process	GO:0050794	Regulation of cellular process
CG10249	7227.FBpp0111842	GO Process	GO:0051128	Regulation of cellular component organization
CG10249	7227.FBpp0111842	GO Process	GO:0051129	Negative regulation of cellular component organization
CG10249	7227.FBpp0111842	GO Process	GO:0051493	Regulation of cytoskeleton organization
CG10249	7227.FBpp0111842	GO Process	GO:0051494	Negative regulation of cytoskeleton organization
CG10249	7227.FBpp0111842	GO Process	GO:0065007	Biological regulation
CG10249	7227.FBpp0111842	GO Process	GO:0065008	Regulation of biological quality
CG10249	7227.FBpp0111842	GO Process	GO:0071840	Cellular component organization or biogenesis
CG10249	7227.FBpp0111842	GO Process	GO:0090066	Regulation of anatomical structure size
CG10249	7227.FBpp0111842	GO Process	GO:0110053	Regulation of actin filament organization
CG10249	7227.FBpp0111842	GO Process	GO:1902903	Regulation of supramolecular fiber organization
CG10249	7227.FBpp0111842	GO Process	GO:1902904	Negative regulation of supramolecular fiber organization
CG10249	7227.FBpp0111842	GO Function	GO:0005488	Binding
CG10249	7227.FBpp0111842	GO Function	GO:0005515	Protein binding
CG10249	7227.FBpp0111842	GO Function	GO:0008017	Microtubule binding
CG10249	7227.FBpp0111842	GO Function	GO:0008092	Cytoskeletal protein binding
CG10249	7227.FBpp0111842	GO Function	GO:0015631	Tubulin binding
CG10249	7227.FBpp0111842	GO Function	GO:0051010	Microtubule plus-end binding
CG10249	7227.FBpp0111842	GO Component	GO:0005622	Intracellular
CG10249	7227.FBpp0111842	GO Component	GO:0005634	Nucleus
CG10249	7227.FBpp0111842	GO Component	GO:0005737	Cytoplasm
CG10249	7227.FBpp0111842	GO Component	GO:0005856	Cytoskeleton
CG10249	7227.FBpp0111842	GO Component	GO:0005874	Microtubule
CG10249	7227.FBpp0111842	GO Component	GO:0005927	Muscle tendon junction
CG10249	7227.FBpp0111842	GO Component	GO:0015630	Microtubule cytoskeleton
CG10249	7227.FBpp0111842	GO Component	GO:0030054	Cell junction
CG10249	7227.FBpp0111842	GO Component	GO:0030055	Cell-substrate junction
CG10249	7227.FBpp0111842	GO Component	GO:0035371	Microtubule plus-end
CG10249	7227.FBpp0111842	GO Component	GO:0043226	Organelle
CG10249	7227.FBpp0111842	GO Component	GO:0043227	Membrane-bounded organelle
CG10249	7227.FBpp0111842	GO Component	GO:0043228	Non-membrane-bounded organelle
CG10249	7227.FBpp0111842	GO Component	GO:0043229	Intracellular organelle
CG10249	7227.FBpp0111842	GO Component	GO:0043231	Intracellular membrane-bounded organelle
CG10249	7227.FBpp0111842	GO Component	GO:0043232	Intracellular non-membrane-bounded organelle
CG10249	7227.FBpp0111842	GO Component	GO:0070161	Anchoring junction
CG10249	7227.FBpp0111842	GO Component	GO:0099080	Supramolecular complex
CG10249	7227.FBpp0111842	GO Component	GO:0099081	Supramolecular polymer
CG10249	7227.FBpp0111842	GO Component	GO:0099512	Supramolecular fiber
CG10249	7227.FBpp0111842	GO Component	GO:0099513	Polymeric cytoskeletal fiber
CG10249	7227.FBpp0111842	GO Component	GO:0110165	Cellular anatomical entity
CG10249	7227.FBpp0111842	GO Component	GO:1990752	Microtubule end
CG10249	7227.FBpp0111842	STRING clusters	CL:22555	Mixed, incl. Acyltransferase 3, and Transcription factor Adf-1
CG10249	7227.FBpp0111842	STRING clusters	CL:22592	Mostly uncharacterized, incl. KN motif, and Phytanoyl-CoA dioxygenase
CG10249	7227.FBpp0111842	COMPARTMENTS	GOCC:0005622	Intracellular
CG10249	7227.FBpp0111842	COMPARTMENTS	GOCC:0005634	Nucleus
CG10249	7227.FBpp0111842	COMPARTMENTS	GOCC:0005737	Cytoplasm
CG10249	7227.FBpp0111842	COMPARTMENTS	GOCC:0005856	Cytoskeleton
CG10249	7227.FBpp0111842	COMPARTMENTS	GOCC:0005874	Microtubule
CG10249	7227.FBpp0111842	COMPARTMENTS	GOCC:0005927	Muscle tendon junction
CG10249	7227.FBpp0111842	COMPARTMENTS	GOCC:0015630	Microtubule cytoskeleton
CG10249	7227.FBpp0111842	COMPARTMENTS	GOCC:0030054	Cell junction
CG10249	7227.FBpp0111842	COMPARTMENTS	GOCC:0030055	Cell-substrate junction
CG10249	7227.FBpp0111842	COMPARTMENTS	GOCC:0035371	Microtubule plus-end
CG10249	7227.FBpp0111842	COMPARTMENTS	GOCC:0043226	Organelle
CG10249	7227.FBpp0111842	COMPARTMENTS	GOCC:0043227	Membrane-bounded organelle
CG10249	7227.FBpp0111842	COMPARTMENTS	GOCC:0043228	Non-membrane-bounded organelle
CG10249	7227.FBpp0111842	COMPARTMENTS	GOCC:0043229	Intracellular organelle
CG10249	7227.FBpp0111842	COMPARTMENTS	GOCC:0043231	Intracellular membrane-bounded organelle
CG10249	7227.FBpp0111842	COMPARTMENTS	GOCC:0043232	Intracellular non-membrane-bounded organelle
CG10249	7227.FBpp0111842	COMPARTMENTS	GOCC:0070161	Anchoring junction
CG10249	7227.FBpp0111842	COMPARTMENTS	GOCC:0099080	Supramolecular complex
CG10249	7227.FBpp0111842	COMPARTMENTS	GOCC:0099081	Supramolecular polymer
CG10249	7227.FBpp0111842	COMPARTMENTS	GOCC:0099512	Supramolecular fiber
CG10249	7227.FBpp0111842	COMPARTMENTS	GOCC:0099513	Polymeric cytoskeletal fiber
CG10249	7227.FBpp0111842	COMPARTMENTS	GOCC:0110165	Cellular anatomical entity
CG10249	7227.FBpp0111842	COMPARTMENTS	GOCC:1990752	Microtubule end
CG10249	7227.FBpp0111842	Monarch	FBcv:0000349	Viable
CG10249	7227.FBpp0111842	Monarch	FBcv:0000374	Fertile
CG10249	7227.FBpp0111842	Monarch	FBcv:0000385	Short lived
CG10249	7227.FBpp0111842	Monarch	FBcv:0000429	Abnormal cell shape
CG10249	7227.FBpp0111842	Monarch	FBcv:0002004	Increased mortality
CG10249	7227.FBpp0111842	UniProt Keywords	KW-0040	ANK repeat
CG10249	7227.FBpp0111842	UniProt Keywords	KW-0175	Coiled coil
CG10249	7227.FBpp0111842	Pfam	PF00023	Ankyrin repeat
CG10249	7227.FBpp0111842	Pfam	PF12075	KN motif
CG10249	7227.FBpp0111842	Pfam	PF12796	Ankyrin repeats (3 copies)
CG10249	7227.FBpp0111842	Pfam	PF13606	Ankyrin repeat
CG10249	7227.FBpp0111842	Pfam	PF13637	Ankyrin repeats (many copies)
CG10249	7227.FBpp0111842	Pfam	PF13857	Ankyrin repeats (many copies)
CG10249	7227.FBpp0111842	InterPro	IPR002110	Ankyrin repeat
CG10249	7227.FBpp0111842	InterPro	IPR020683	Ankyrin repeat-containing domain
CG10249	7227.FBpp0111842	InterPro	IPR021939	Kank N-terminal motif
CG10249	7227.FBpp0111842	InterPro	IPR036770	Ankyrin repeat-containing domain superfamily
CG10249	7227.FBpp0111842	SMART	SM00248	Ankyrin repeats
CG10802	7227.FBpp0070543	GO Process	GO:0006082	Organic acid metabolic process
CG10802	7227.FBpp0070543	GO Process	GO:0006139	Nucleobase-containing compound metabolic process
CG10802	7227.FBpp0070543	GO Process	GO:0006399	tRNA metabolic process
CG10802	7227.FBpp0070543	GO Process	GO:0006412	Translation
CG10802	7227.FBpp0070543	GO Process	GO:0006418	tRNA aminoacylation for protein translation
CG10802	7227.FBpp0070543	GO Process	GO:0006419	alanyl-tRNA aminoacylation
CG10802	7227.FBpp0070543	GO Process	GO:0006450	Regulation of translational fidelity
CG10802	7227.FBpp0070543	GO Process	GO:0006518	Peptide metabolic process
CG10802	7227.FBpp0070543	GO Process	GO:0006520	Cellular amino acid metabolic process
CG10802	7227.FBpp0070543	GO Process	GO:0006725	Cellular aromatic compound metabolic process
CG10802	7227.FBpp0070543	GO Process	GO:0006807	Nitrogen compound metabolic process
CG10802	7227.FBpp0070543	GO Process	GO:0008152	Metabolic process
CG10802	7227.FBpp0070543	GO Process	GO:0009058	Biosynthetic process
CG10802	7227.FBpp0070543	GO Process	GO:0009059	Macromolecule biosynthetic process
CG10802	7227.FBpp0070543	GO Process	GO:0009987	Cellular process
CG10802	7227.FBpp0070543	GO Process	GO:0010467	Gene expression
CG10802	7227.FBpp0070543	GO Process	GO:0016070	RNA metabolic process
CG10802	7227.FBpp0070543	GO Process	GO:0019538	Protein metabolic process
CG10802	7227.FBpp0070543	GO Process	GO:0019752	Carboxylic acid metabolic process
CG10802	7227.FBpp0070543	GO Process	GO:0034641	Cellular nitrogen compound metabolic process
CG10802	7227.FBpp0070543	GO Process	GO:0034645	Cellular macromolecule biosynthetic process
CG10802	7227.FBpp0070543	GO Process	GO:0034660	ncRNA metabolic process
CG10802	7227.FBpp0070543	GO Process	GO:0043038	Amino acid activation
CG10802	7227.FBpp0070543	GO Process	GO:0043039	tRNA aminoacylation
CG10802	7227.FBpp0070543	GO Process	GO:0043043	Peptide biosynthetic process
CG10802	7227.FBpp0070543	GO Process	GO:0043170	Macromolecule metabolic process
CG10802	7227.FBpp0070543	GO Process	GO:0043436	Oxoacid metabolic process
CG10802	7227.FBpp0070543	GO Process	GO:0043603	Cellular amide metabolic process
CG10802	7227.FBpp0070543	GO Process	GO:0043604	Amide biosynthetic process
CG10802	7227.FBpp0070543	GO Process	GO:0044237	Cellular metabolic process
CG10802	7227.FBpp0070543	GO Process	GO:0044238	Primary metabolic process
CG10802	7227.FBpp0070543	GO Process	GO:0044249	Cellular biosynthetic process
CG10802	7227.FBpp0070543	GO Process	GO:0044260	Cellular macromolecule metabolic process
CG10802	7227.FBpp0070543	GO Process	GO:0044267	Cellular protein metabolic process
CG10802	7227.FBpp0070543	GO Process	GO:0044271	Cellular nitrogen compound biosynthetic process
CG10802	7227.FBpp0070543	GO Process	GO:0044281	Small molecule metabolic process
CG10802	7227.FBpp0070543	GO Process	GO:0046483	Heterocycle metabolic process
CG10802	7227.FBpp0070543	GO Process	GO:0065007	Biological regulation
CG10802	7227.FBpp0070543	GO Process	GO:0065008	Regulation of biological quality
CG10802	7227.FBpp0070543	GO Process	GO:0071704	Organic substance metabolic process
CG10802	7227.FBpp0070543	GO Process	GO:0090304	Nucleic acid metabolic process
CG10802	7227.FBpp0070543	GO Process	GO:0106074	aminoacyl-tRNA metabolism involved in translational fidelity
CG10802	7227.FBpp0070543	GO Process	GO:1901360	Organic cyclic compound metabolic process
CG10802	7227.FBpp0070543	GO Process	GO:1901564	Organonitrogen compound metabolic process
CG10802	7227.FBpp0070543	GO Process	GO:1901566	Organonitrogen compound biosynthetic process
CG10802	7227.FBpp0070543	GO Process	GO:1901576	Organic substance biosynthetic process
CG10802	7227.FBpp0070543	GO Function	GO:0000166	Nucleotide binding
CG10802	7227.FBpp0070543	GO Function	GO:0002161	aminoacyl-tRNA editing activity
CG10802	7227.FBpp0070543	GO Function	GO:0002196	Ser-tRNA(Ala) hydrolase activity
CG10802	7227.FBpp0070543	GO Function	GO:0003676	Nucleic acid binding
CG10802	7227.FBpp0070543	GO Function	GO:0003824	Catalytic activity
CG10802	7227.FBpp0070543	GO Function	GO:0004812	aminoacyl-tRNA ligase activity
CG10802	7227.FBpp0070543	GO Function	GO:0004813	alanine-tRNA ligase activity
CG10802	7227.FBpp0070543	GO Function	GO:0005488	Binding
CG10802	7227.FBpp0070543	GO Function	GO:0005524	ATP binding
CG10802	7227.FBpp0070543	GO Function	GO:0016787	Hydrolase activity
CG10802	7227.FBpp0070543	GO Function	GO:0016788	Hydrolase activity, acting on ester bonds
CG10802	7227.FBpp0070543	GO Function	GO:0016874	Ligase activity
CG10802	7227.FBpp0070543	GO Function	GO:0016875	Ligase activity, forming carbon-oxygen bonds
CG10802	7227.FBpp0070543	GO Function	GO:0017076	Purine nucleotide binding
CG10802	7227.FBpp0070543	GO Function	GO:0030554	Adenyl nucleotide binding
CG10802	7227.FBpp0070543	GO Function	GO:0032553	Ribonucleotide binding
CG10802	7227.FBpp0070543	GO Function	GO:0032555	Purine ribonucleotide binding
CG10802	7227.FBpp0070543	GO Function	GO:0032559	Adenyl ribonucleotide binding
CG10802	7227.FBpp0070543	GO Function	GO:0035639	Purine ribonucleoside triphosphate binding
CG10802	7227.FBpp0070543	GO Function	GO:0036094	Small molecule binding
CG10802	7227.FBpp0070543	GO Function	GO:0043167	Ion binding
CG10802	7227.FBpp0070543	GO Function	GO:0043168	Anion binding
CG10802	7227.FBpp0070543	GO Function	GO:0052689	Carboxylic ester hydrolase activity
CG10802	7227.FBpp0070543	GO Function	GO:0097159	Organic cyclic compound binding
CG10802	7227.FBpp0070543	GO Function	GO:0097367	Carbohydrate derivative binding
CG10802	7227.FBpp0070543	GO Function	GO:0140098	Catalytic activity, acting on RNA
CG10802	7227.FBpp0070543	GO Function	GO:0140101	Catalytic activity, acting on a tRNA
CG10802	7227.FBpp0070543	GO Function	GO:1901265	Nucleoside phosphate binding
CG10802	7227.FBpp0070543	GO Function	GO:1901363	Heterocyclic compound binding
CG10802	7227.FBpp0070543	STRING clusters	CL:947	tRNA aminoacylation, and tRNA modification
CG10802	7227.FBpp0070543	STRING clusters	CL:949	tRNA aminoacylation
CG10802	7227.FBpp0070543	Monarch	FBcv:0000349	Viable
CG10802	7227.FBpp0070543	Monarch	FBcv:0000354	Visible
CG10802	7227.FBpp0070543	UniProt Keywords	KW-0436	Ligase
CG10802	7227.FBpp0070543	Pfam	PF01411	tRNA synthetases class II (A)
CG10802	7227.FBpp0070543	Pfam	PF07973	Threonyl and Alanyl tRNA synthetase second additional domain
CG10802	7227.FBpp0070543	InterPro	IPR009000	Translation protein, beta-barrel domain superfamily
CG10802	7227.FBpp0070543	InterPro	IPR012947	Threonyl/alanyl tRNA synthetase, SAD
CG10802	7227.FBpp0070543	InterPro	IPR018163	Threonyl/alanyl tRNA synthetase, class II-like, putative editing domain superfamily
CG10802	7227.FBpp0070543	InterPro	IPR018165	Alanyl-tRNA synthetase, class IIc, core domain
CG10802	7227.FBpp0070543	SMART	SM00863	Threonyl and Alanyl tRNA synthetase second additional domain
CG12535	7227.FBpp0304582	STRING clusters	CL:12671	Mixed, incl. filamentous actin, and Otopetrin
CG12535	7227.FBpp0304582	STRING clusters	CL:12672	Mixed, incl. Otopetrin, and Double-stranded RNA binding motif
CG12535	7227.FBpp0304582	STRING clusters	CL:12703	Mixed, incl. Peptidase C69, dipeptidase A, and Band 7/stomatin-like, conserved site
CG12535	7227.FBpp0304582	Monarch	FBcv:0000349	Viable
CG12535	7227.FBpp0304582	UniProt Keywords	KW-0472	Membrane
CG12535	7227.FBpp0304582	UniProt Keywords	KW-0812	Transmembrane
CG12535	7227.FBpp0304582	UniProt Keywords	KW-1133	Transmembrane helix
CG15630	7227.FBpp0077109	GO Component	GO:0042995	Cell projection
CG15630	7227.FBpp0077109	GO Component	GO:0043005	Neuron projection
CG15630	7227.FBpp0077109	GO Component	GO:0110165	Cellular anatomical entity
CG15630	7227.FBpp0077109	GO Component	GO:0120025	Plasma membrane bounded cell projection
CG15630	7227.FBpp0077109	STRING clusters	CL:25178	Mixed, incl. Immunoglobulin V-set domain, and Peptidase M28
CG15630	7227.FBpp0077109	STRING clusters	CL:25179	Mixed, incl. Immunoglobulin V-set domain, and Peptidase M28
CG15630	7227.FBpp0077109	STRING clusters	CL:25180	Mixed, incl. Immunoglobulin V-set domain, and Peptidase M28
CG15630	7227.FBpp0077109	STRING clusters	CL:25181	Mixed, incl. Immunoglobulin V-set domain, and heterophilic cell-cell adhesion via plasma membrane cell adhesion molecules
CG15630	7227.FBpp0077109	STRING clusters	CL:25182	Immunoglobulin V-set domain, and heterophilic cell-cell adhesion via plasma membrane cell adhesion molecules
CG15630	7227.FBpp0077109	Reactome	DME-1266738	Developmental Biology
CG15630	7227.FBpp0077109	Reactome	DME-375165	NCAM signaling for neurite out-growth
CG15630	7227.FBpp0077109	Reactome	DME-419037	NCAM1 interactions
CG15630	7227.FBpp0077109	Reactome	DME-422475	Axon guidance
CG15630	7227.FBpp0077109	Reactome	DME-9675108	Nervous system development
CG15630	7227.FBpp0077109	Monarch	FBcv:0000349	Viable
CG15630	7227.FBpp0077109	Monarch	FBcv:0000351	Lethal
CG15630	7227.FBpp0077109	Monarch	FBcv:0000352	Partially lethal - majority die
CG15630	7227.FBpp0077109	Monarch	FBcv:0000354	Visible
CG15630	7227.FBpp0077109	Monarch	FBcv:0000387	Abnormal behavior
CG15630	7227.FBpp0077109	Monarch	FBcv:0000399	Abnormal courtship behavior
CG15630	7227.FBpp0077109	Monarch	FBcv:0000400	Abnormal mating
CG15630	7227.FBpp0077109	Monarch	FBcv:0000402	Abnormal song
CG15630	7227.FBpp0077109	Monarch	FBcv:0000721	Abnormal mating behavior
CG15630	7227.FBpp0077109	Monarch	FBcv:0002000	Lethal - all die before end of P-stage
CG15630	7227.FBpp0077109	Monarch	FBcv:0002002	Lethal - all die before end of larval stage
CG15630	7227.FBpp0077109	Monarch	FBcv:0002004	Increased mortality
CG15630	7227.FBpp0077109	Monarch	FBcv:0002007	Lethal - all die during larval stage
CG15630	7227.FBpp0077109	Monarch	FBcv:0002012	Majority die during larval stage
CG15630	7227.FBpp0077109	Monarch	FBcv:0002015	Partially lethal
CG15630	7227.FBpp0077109	Monarch	FBcv:0002019	Increased mortality during development
CG15630	7227.FBpp0077109	Monarch	FBcv:0002020	Some die during P-stage
CG15630	7227.FBpp0077109	Monarch	FBcv:0002023	Some die during larval stage
CG15630	7227.FBpp0077109	Monarch	FBcv:0002026	Lethal - all die before end of prepupal stage
CG15630	7227.FBpp0077109	Monarch	FBcv:0002027	Lethal - all die before end of pupal stage
CG15630	7227.FBpp0077109	Monarch	FBcv:0002039	Some die during pupal stage
CG15630	7227.FBpp0077109	UniProt Keywords	KW-0677	Repeat
CG15630	7227.FBpp0077109	UniProt Keywords	KW-0732	Signal
CG15630	7227.FBpp0077109	Pfam	PF00047	Immunoglobulin domain
CG15630	7227.FBpp0077109	Pfam	PF07679	Immunoglobulin I-set domain
CG15630	7227.FBpp0077109	Pfam	PF13895	Immunoglobulin domain
CG15630	7227.FBpp0077109	Pfam	PF13927	Immunoglobulin domain
CG15630	7227.FBpp0077109	InterPro	IPR003598	Immunoglobulin subtype 2
CG15630	7227.FBpp0077109	InterPro	IPR003599	Immunoglobulin subtype
CG15630	7227.FBpp0077109	InterPro	IPR003961	Fibronectin type III
CG15630	7227.FBpp0077109	InterPro	IPR007110	Immunoglobulin-like domain
CG15630	7227.FBpp0077109	InterPro	IPR013098	Immunoglobulin I-set
CG15630	7227.FBpp0077109	InterPro	IPR013783	Immunoglobulin-like fold
CG15630	7227.FBpp0077109	InterPro	IPR036116	Fibronectin type III superfamily
CG15630	7227.FBpp0077109	InterPro	IPR036179	Immunoglobulin-like domain superfamily
CG15630	7227.FBpp0077109	SMART	SM00060	Fibronectin type 3 domain
CG15630	7227.FBpp0077109	SMART	SM00408	Immunoglobulin C-2 Type
CG15630	7227.FBpp0077109	SMART	SM00409	Immunoglobulin
CG15824	7227.FBpp0304490	STRING clusters	CL:15133	Mixed, incl. cilium movement, and cilium organization
CG15824	7227.FBpp0304490	STRING clusters	CL:15134	Mixed, incl. cilium movement, and axonemal dynein complex assembly
CG15824	7227.FBpp0304490	STRING clusters	CL:15136	Axonemal dynein complex assembly, and cilium movement
CG15824	7227.FBpp0304490	STRING clusters	CL:15138	Axonemal dynein complex assembly, and axonemal dynein complex
CG15824	7227.FBpp0304490	STRING clusters	CL:15139	Axonemal dynein complex assembly, and ATP-binding dynein motor region D5
CG15824	7227.FBpp0304490	STRING clusters	CL:15140	Axonemal dynein complex assembly, and cilium-dependent cell motility
CG15824	7227.FBpp0304490	Monarch	FBcv:0000349	Viable
CG15824	7227.FBpp0304490	Monarch	FBcv:0000354	Visible
CG15824	7227.FBpp0304490	Monarch	FBcv:0000417	Abnormal flight
CG15824	7227.FBpp0304490	Monarch	FBcv:0000418	Flightless
CG15824	7227.FBpp0304490	UniProt Keywords	KW-0175	Coiled coil
CG15824	7227.FBpp0304490	InterPro	IPR013783	Immunoglobulin-like fold
CG15824	7227.FBpp0304490	InterPro	IPR033305	Hydrocephalus-inducing-like
CG33228	7227.FBpp0290259	STRING clusters	CL:1113	Ribosome biogenesis, and tRNA modification
CG33228	7227.FBpp0290259	STRING clusters	CL:1114	Ribosome biogenesis, and tRNA modification
CG33228	7227.FBpp0290259	STRING clusters	CL:1117	Ribosome biogenesis, and tRNA modification
CG33228	7227.FBpp0290259	STRING clusters	CL:1119	Ribosome biogenesis, and RNA helicase, DEAD-box type, Q motif
CG33228	7227.FBpp0290259	STRING clusters	CL:1122	Preribosome, and ribosome biogenesis
CG33228	7227.FBpp0290259	STRING clusters	CL:1126	Preribosome, and ribosome biogenesis
CG33228	7227.FBpp0290259	STRING clusters	CL:1127	Preribosome, and ribosome biogenesis
CG33228	7227.FBpp0290259	STRING clusters	CL:1128	Preribosome, and DEAD/DEAH box helicase domain
CG33228	7227.FBpp0290259	Monarch	FBcv:0000351	Lethal
CG33228	7227.FBpp0290259	Monarch	FBcv:0000364	Sterile
CG33228	7227.FBpp0290259	Monarch	FBcv:0000366	Female sterile
CG33228	7227.FBpp0290259	Monarch	FBcv:0002000	Lethal - all die before end of P-stage
CG33228	7227.FBpp0290259	Monarch	FBcv:0002002	Lethal - all die before end of larval stage
CG33228	7227.FBpp0290259	Monarch	FBcv:0002004	Increased mortality
CG33228	7227.FBpp0290259	Monarch	FBcv:0002019	Increased mortality during development
CG33228	7227.FBpp0290259	Monarch	FBcv:0002023	Some die during larval stage
CG33228	7227.FBpp0290259	Monarch	FBcv:0002024	Some die during third instar larval stage
CG33228	7227.FBpp0290259	Monarch	FBcv:0002026	Lethal - all die before end of prepupal stage
CG33228	7227.FBpp0290259	Monarch	FBcv:0002027	Lethal - all die before end of pupal stage
CG33228	7227.FBpp0290259	UniProt Keywords	KW-0472	Membrane
CG33228	7227.FBpp0290259	UniProt Keywords	KW-0812	Transmembrane
CG33228	7227.FBpp0290259	UniProt Keywords	KW-1133	Transmembrane helix
CG42260	7227.FBpp0288847	GO Process	GO:0006810	Transport
CG42260	7227.FBpp0288847	GO Process	GO:0006811	Ion transport
CG42260	7227.FBpp0288847	GO Process	GO:0006812	Cation transport
CG42260	7227.FBpp0288847	GO Process	GO:0007154	Cell communication
CG42260	7227.FBpp0288847	GO Process	GO:0007165	Signal transduction
CG42260	7227.FBpp0288847	GO Process	GO:0009987	Cellular process
CG42260	7227.FBpp0288847	GO Process	GO:0019932	Second-messenger-mediated signaling
CG42260	7227.FBpp0288847	GO Process	GO:0019935	Cyclic-nucleotide-mediated signaling
CG42260	7227.FBpp0288847	GO Process	GO:0023052	Signaling
CG42260	7227.FBpp0288847	GO Process	GO:0034220	Ion transmembrane transport
CG42260	7227.FBpp0288847	GO Process	GO:0035556	Intracellular signal transduction
CG42260	7227.FBpp0288847	GO Process	GO:0050789	Regulation of biological process
CG42260	7227.FBpp0288847	GO Process	GO:0050794	Regulation of cellular process
CG42260	7227.FBpp0288847	GO Process	GO:0050896	Response to stimulus
CG42260	7227.FBpp0288847	GO Process	GO:0051179	Localization
CG42260	7227.FBpp0288847	GO Process	GO:0051234	Establishment of localization
CG42260	7227.FBpp0288847	GO Process	GO:0051716	Cellular response to stimulus
CG42260	7227.FBpp0288847	GO Process	GO:0055085	Transmembrane transport
CG42260	7227.FBpp0288847	GO Process	GO:0065007	Biological regulation
CG42260	7227.FBpp0288847	GO Process	GO:0098655	Cation transmembrane transport
CG42260	7227.FBpp0288847	GO Function	GO:0000166	Nucleotide binding
CG42260	7227.FBpp0288847	GO Function	GO:0005215	Transporter activity
CG42260	7227.FBpp0288847	GO Function	GO:0005216	Ion channel activity
CG42260	7227.FBpp0288847	GO Function	GO:0005217	Intracellular ligand-gated ion channel activity
CG42260	7227.FBpp0288847	GO Function	GO:0005221	Intracellular cyclic nucleotide activated cation channel activity
CG42260	7227.FBpp0288847	GO Function	GO:0005222	Intracellular cAMP-activated cation channel activity
CG42260	7227.FBpp0288847	GO Function	GO:0005223	Intracellular cGMP-activated cation channel activity
CG42260	7227.FBpp0288847	GO Function	GO:0005261	Cation channel activity
CG42260	7227.FBpp0288847	GO Function	GO:0005488	Binding
CG42260	7227.FBpp0288847	GO Function	GO:0008324	Cation transmembrane transporter activity
CG42260	7227.FBpp0288847	GO Function	GO:0015075	Ion transmembrane transporter activity
CG42260	7227.FBpp0288847	GO Function	GO:0015267	Channel activity
CG42260	7227.FBpp0288847	GO Function	GO:0015276	Ligand-gated ion channel activity
CG42260	7227.FBpp0288847	GO Function	GO:0015318	Inorganic molecular entity transmembrane transporter activity
CG42260	7227.FBpp0288847	GO Function	GO:0017076	Purine nucleotide binding
CG42260	7227.FBpp0288847	GO Function	GO:0019001	Guanyl nucleotide binding
CG42260	7227.FBpp0288847	GO Function	GO:0022803	Passive transmembrane transporter activity
CG42260	7227.FBpp0288847	GO Function	GO:0022834	Ligand-gated channel activity
CG42260	7227.FBpp0288847	GO Function	GO:0022836	Gated channel activity
CG42260	7227.FBpp0288847	GO Function	GO:0022857	Transmembrane transporter activity
CG42260	7227.FBpp0288847	GO Function	GO:0022890	Inorganic cation transmembrane transporter activity
CG42260	7227.FBpp0288847	GO Function	GO:0030551	Cyclic nucleotide binding
CG42260	7227.FBpp0288847	GO Function	GO:0030553	cGMP binding
CG42260	7227.FBpp0288847	GO Function	GO:0032553	Ribonucleotide binding
CG42260	7227.FBpp0288847	GO Function	GO:0032555	Purine ribonucleotide binding
CG42260	7227.FBpp0288847	GO Function	GO:0032561	Guanyl ribonucleotide binding
CG42260	7227.FBpp0288847	GO Function	GO:0036094	Small molecule binding
CG42260	7227.FBpp0288847	GO Function	GO:0043167	Ion binding
CG42260	7227.FBpp0288847	GO Function	GO:0043168	Anion binding
CG42260	7227.FBpp0288847	GO Function	GO:0043855	Cyclic nucleotide-gated ion channel activity
CG42260	7227.FBpp0288847	GO Function	GO:0097159	Organic cyclic compound binding
CG42260	7227.FBpp0288847	GO Function	GO:0097367	Carbohydrate derivative binding
CG42260	7227.FBpp0288847	GO Function	GO:0099094	Ligand-gated cation channel activity
CG42260	7227.FBpp0288847	GO Function	GO:1901265	Nucleoside phosphate binding
CG42260	7227.FBpp0288847	GO Function	GO:1901363	Heterocyclic compound binding
CG42260	7227.FBpp0288847	GO Component	GO:0016020	Membrane
CG42260	7227.FBpp0288847	GO Component	GO:0016021	Integral component of membrane
CG42260	7227.FBpp0288847	GO Component	GO:0017071	Intracellular cyclic nucleotide activated cation channel complex
CG42260	7227.FBpp0288847	GO Component	GO:0031224	Intrinsic component of membrane
CG42260	7227.FBpp0288847	GO Component	GO:0032991	Protein-containing complex
CG42260	7227.FBpp0288847	GO Component	GO:0034702	Ion channel complex
CG42260	7227.FBpp0288847	GO Component	GO:0034703	Cation channel complex
CG42260	7227.FBpp0288847	GO Component	GO:0098796	Membrane protein complex
CG42260	7227.FBpp0288847	GO Component	GO:0110165	Cellular anatomical entity
CG42260	7227.FBpp0288847	GO Component	GO:1902495	Transmembrane transporter complex
CG42260	7227.FBpp0288847	GO Component	GO:1990351	Transporter complex
CG42260	7227.FBpp0288847	STRING clusters	CL:11692	Mixed, incl. G alpha (i) signalling events, and calcium ion transmembrane transporter activity
CG42260	7227.FBpp0288847	STRING clusters	CL:11693	Mixed, incl. G alpha (i) signalling events, and calcium ion transmembrane transporter activity
CG42260	7227.FBpp0288847	STRING clusters	CL:11694	Mixed, incl. G alpha (i) signalling events, and calcium ion transmembrane transporter activity
CG42260	7227.FBpp0288847	STRING clusters	CL:11695	Second-messenger-mediated signaling, and detection of abiotic stimulus
CG42260	7227.FBpp0288847	STRING clusters	CL:11696	Cyclic-nucleotide-mediated signaling, and GTPase complex
CG42260	7227.FBpp0288847	STRING clusters	CL:11793	Cyclic nucleotide-gated ion channel activity, and negative regulation of nucleobase-containing compound transport
CG42260	7227.FBpp0288847	Reactome	DME-162582	Signal Transduction
CG42260	7227.FBpp0288847	Reactome	DME-1852241	Organelle biogenesis and maintenance
CG42260	7227.FBpp0288847	Reactome	DME-2187338	Visual phototransduction
CG42260	7227.FBpp0288847	Reactome	DME-2485179	Activation of the phototransduction cascade
CG42260	7227.FBpp0288847	Reactome	DME-2514856	The phototransduction cascade
CG42260	7227.FBpp0288847	Reactome	DME-2514859	Inactivation, recovery and regulation of the phototransduction cascade
CG42260	7227.FBpp0288847	Reactome	DME-372790	Signaling by GPCR
CG42260	7227.FBpp0288847	Reactome	DME-388396	GPCR downstream signalling
CG42260	7227.FBpp0288847	Reactome	DME-418594	G alpha (i) signalling events
CG42260	7227.FBpp0288847	Reactome	DME-5617833	Cilium Assembly
CG42260	7227.FBpp0288847	Reactome	DME-5620916	VxPx cargo-targeting to cilium
CG42260	7227.FBpp0288847	Reactome	DME-5620920	Cargo trafficking to the periciliary membrane
CG42260	7227.FBpp0288847	COMPARTMENTS	GOCC:0016020	Membrane
CG42260	7227.FBpp0288847	COMPARTMENTS	GOCC:0016021	Integral component of membrane
CG42260	7227.FBpp0288847	COMPARTMENTS	GOCC:0017071	Intracellular cyclic nucleotide activated cation channel complex
CG42260	7227.FBpp0288847	COMPARTMENTS	GOCC:0031224	Intrinsic component of membrane
CG42260	7227.FBpp0288847	COMPARTMENTS	GOCC:0032991	Protein-containing complex
CG42260	7227.FBpp0288847	COMPARTMENTS	GOCC:0034702	Ion channel complex
CG42260	7227.FBpp0288847	COMPARTMENTS	GOCC:0034703	Cation channel complex
CG42260	7227.FBpp0288847	COMPARTMENTS	GOCC:0098796	Membrane protein complex
CG42260	7227.FBpp0288847	COMPARTMENTS	GOCC:0110165	Cellular anatomical entity
CG42260	7227.FBpp0288847	COMPARTMENTS	GOCC:1902495	Transmembrane transporter complex
CG42260	7227.FBpp0288847	COMPARTMENTS	GOCC:1990351	Transporter complex
CG42260	7227.FBpp0288847	Monarch	FBcv:0000349	Viable
CG42260	7227.FBpp0288847	Monarch	FBcv:0000351	Lethal
CG42260	7227.FBpp0288847	Monarch	FBcv:0000352	Partially lethal - majority die
CG42260	7227.FBpp0288847	Monarch	FBcv:0000354	Visible
CG42260	7227.FBpp0288847	Monarch	FBcv:0000374	Fertile
CG42260	7227.FBpp0288847	Monarch	FBcv:0000404	Abnormal smell perception
CG42260	7227.FBpp0288847	Monarch	FBcv:0000434	Abnormal neurophysiology
CG42260	7227.FBpp0288847	Monarch	FBcv:0000681	Abnormal sensory perception
CG42260	7227.FBpp0288847	Monarch	FBcv:0002000	Lethal - all die before end of P-stage
CG42260	7227.FBpp0288847	Monarch	FBcv:0002004	Increased mortality
CG42260	7227.FBpp0288847	Monarch	FBcv:0002015	Partially lethal
CG42260	7227.FBpp0288847	Monarch	FBcv:0002019	Increased mortality during development
CG42260	7227.FBpp0288847	Monarch	FBcv:0002020	Some die during P-stage
CG42260	7227.FBpp0288847	Monarch	FBcv:0002027	Lethal - all die before end of pupal stage
CG42260	7227.FBpp0288847	Monarch	FBcv:0002039	Some die during pupal stage
CG42260	7227.FBpp0288847	UniProt Keywords	KW-0175	Coiled coil
CG42260	7227.FBpp0288847	UniProt Keywords	KW-0406	Ion transport
CG42260	7227.FBpp0288847	UniProt Keywords	KW-0407	Ion channel
CG42260	7227.FBpp0288847	UniProt Keywords	KW-0472	Membrane
CG42260	7227.FBpp0288847	UniProt Keywords	KW-0812	Transmembrane
CG42260	7227.FBpp0288847	UniProt Keywords	KW-0813	Transport
CG42260	7227.FBpp0288847	UniProt Keywords	KW-1133	Transmembrane helix
CG42260	7227.FBpp0288847	Pfam	PF00027	Cyclic nucleotide-binding domain
CG42260	7227.FBpp0288847	Pfam	PF00520	Ion transport protein
CG42260	7227.FBpp0288847	InterPro	IPR000595	Cyclic nucleotide-binding domain
CG42260	7227.FBpp0288847	InterPro	IPR005821	Ion transport domain
CG42260	7227.FBpp0288847	InterPro	IPR014710	RmlC-like jelly roll fold
CG42260	7227.FBpp0288847	InterPro	IPR018488	Cyclic nucleotide-binding, conserved site
CG42260	7227.FBpp0288847	InterPro	IPR018490	Cyclic nucleotide-binding-like
CG42260	7227.FBpp0288847	SMART	SM00100	Cyclic nucleotide-monophosphate binding domain
CG42342	7227.FBpp0292667	GO Process	GO:0009987	Cellular process
CG42342	7227.FBpp0292667	GO Process	GO:0016043	Cellular component organization
CG42342	7227.FBpp0292667	GO Process	GO:0030198	Extracellular matrix organization
CG42342	7227.FBpp0292667	GO Process	GO:0043062	Extracellular structure organization
CG42342	7227.FBpp0292667	GO Process	GO:0071840	Cellular component organization or biogenesis
CG42342	7227.FBpp0292667	GO Function	GO:0005198	Structural molecule activity
CG42342	7227.FBpp0292667	GO Function	GO:0005201	Extracellular matrix structural constituent
CG42342	7227.FBpp0292667	GO Component	GO:0005576	Extracellular region
CG42342	7227.FBpp0292667	GO Component	GO:0005615	Extracellular space
CG42342	7227.FBpp0292667	GO Component	GO:0031012	Extracellular matrix
CG42342	7227.FBpp0292667	GO Component	GO:0110165	Cellular anatomical entity
CG42342	7227.FBpp0292667	STRING clusters	CL:19614	Trypsin-like serine protease, and Metabolism of Angiotensinogen to Angiotensins
CG42342	7227.FBpp0292667	STRING clusters	CL:19615	Trypsin-like serine protease, and Metabolism of Angiotensinogen to Angiotensins
CG42342	7227.FBpp0292667	STRING clusters	CL:19803	Metabolism of Angiotensinogen to Angiotensins, and A-macroglobulin receptor
CG42342	7227.FBpp0292667	STRING clusters	CL:19805	Metabolism of Angiotensinogen to Angiotensins, and A-macroglobulin receptor
CG42342	7227.FBpp0292667	Reactome	DME-1442490	Collagen degradation
CG42342	7227.FBpp0292667	Reactome	DME-1474228	Degradation of the extracellular matrix
CG42342	7227.FBpp0292667	Reactome	DME-1474244	Extracellular matrix organization
CG42342	7227.FBpp0292667	Reactome	DME-1474290	Collagen formation
CG42342	7227.FBpp0292667	Reactome	DME-1650814	Collagen biosynthesis and modifying enzymes
CG42342	7227.FBpp0292667	Reactome	DME-2022090	Assembly of collagen fibrils and other multimeric structures
CG42342	7227.FBpp0292667	Reactome	DME-8948216	Collagen chain trimerization
CG42342	7227.FBpp0292667	COMPARTMENTS	GOCC:0005581	Collagen trimer
CG42342	7227.FBpp0292667	COMPARTMENTS	GOCC:0005886	Plasma membrane
CG42342	7227.FBpp0292667	COMPARTMENTS	GOCC:0005887	Integral component of plasma membrane
CG42342	7227.FBpp0292667	COMPARTMENTS	GOCC:0016020	Membrane
CG42342	7227.FBpp0292667	COMPARTMENTS	GOCC:0016021	Integral component of membrane
CG42342	7227.FBpp0292667	COMPARTMENTS	GOCC:0030936	Transmembrane collagen trimer
CG42342	7227.FBpp0292667	COMPARTMENTS	GOCC:0031224	Intrinsic component of membrane
CG42342	7227.FBpp0292667	COMPARTMENTS	GOCC:0031226	Intrinsic component of plasma membrane
CG42342	7227.FBpp0292667	COMPARTMENTS	GOCC:0032991	Protein-containing complex
CG42342	7227.FBpp0292667	COMPARTMENTS	GOCC:0071944	Cell periphery
CG42342	7227.FBpp0292667	COMPARTMENTS	GOCC:0098796	Membrane protein complex
CG42342	7227.FBpp0292667	COMPARTMENTS	GOCC:0098797	Plasma membrane protein complex
CG42342	7227.FBpp0292667	COMPARTMENTS	GOCC:0110165	Cellular anatomical entity
CG42342	7227.FBpp0292667	Monarch	FBcv:0000349	Viable
CG42342	7227.FBpp0292667	Monarch	FBcv:0000351	Lethal
CG42342	7227.FBpp0292667	Monarch	FBcv:0000374	Fertile
CG42342	7227.FBpp0292667	Monarch	FBcv:0002004	Increased mortality
CG42342	7227.FBpp0292667	Monarch	FBcv:0002019	Increased mortality during development
CG42342	7227.FBpp0292667	UniProt Keywords	KW-0025	Alternative splicing
CG42342	7227.FBpp0292667	UniProt Keywords	KW-0175	Coiled coil
CG42342	7227.FBpp0292667	UniProt Keywords	KW-0176	Collagen
CG42342	7227.FBpp0292667	UniProt Keywords	KW-0472	Membrane
CG42342	7227.FBpp0292667	UniProt Keywords	KW-0677	Repeat
CG42342	7227.FBpp0292667	UniProt Keywords	KW-0735	Signal-anchor
CG42342	7227.FBpp0292667	UniProt Keywords	KW-0812	Transmembrane
CG42342	7227.FBpp0292667	UniProt Keywords	KW-1003	Cell membrane
CG42342	7227.FBpp0292667	UniProt Keywords	KW-1133	Transmembrane helix
CG42342	7227.FBpp0292667	Pfam	PF01391	Collagen triple helix repeat (20 copies)
CG42342	7227.FBpp0292667	InterPro	IPR008160	Collagen triple helix repeat
CG4250	7227.FBpp0301555	STRING clusters	CL:21233	Mixed, incl. Carboxylesterase family, and CHK kinase-like
CG4250	7227.FBpp0301555	STRING clusters	CL:21234	Mixed, incl. Carboxylesterase family, and Alpha/beta hydrolase family
CG4250	7227.FBpp0301555	STRING clusters	CL:21235	Mixed, incl. Carboxylesterase family, and protein methylesterase activity
CG4250	7227.FBpp0301555	STRING clusters	CL:21236	Mostly uncharacterized, incl. Nucleoside 2-deoxyribosyltransferase like, and induction of bacterial agglutination
CG4250	7227.FBpp0301555	STRING clusters	CL:21238	Mostly uncharacterized, incl. induction of bacterial agglutination, and Gamma interferon inducible lysosomal thiol reductase GILT
CG4250	7227.FBpp0301555	STRING clusters	CL:21240	Mixed, incl. LITAF domain containing protein, and Protein TsetseEP
CG4250	7227.FBpp0301555	KEGG	dme04142	Lysosome
CG4250	7227.FBpp0301555	COMPARTMENTS	GOCC:0005622	Intracellular
CG4250	7227.FBpp0301555	COMPARTMENTS	GOCC:0005737	Cytoplasm
CG4250	7227.FBpp0301555	COMPARTMENTS	GOCC:0005768	Endosome
CG4250	7227.FBpp0301555	COMPARTMENTS	GOCC:0010008	Endosome membrane
CG4250	7227.FBpp0301555	COMPARTMENTS	GOCC:0010009	Cytoplasmic side of endosome membrane
CG4250	7227.FBpp0301555	COMPARTMENTS	GOCC:0012505	Endomembrane system
CG4250	7227.FBpp0301555	COMPARTMENTS	GOCC:0016020	Membrane
CG4250	7227.FBpp0301555	COMPARTMENTS	GOCC:0031090	Organelle membrane
CG4250	7227.FBpp0301555	COMPARTMENTS	GOCC:0031410	Cytoplasmic vesicle
CG4250	7227.FBpp0301555	COMPARTMENTS	GOCC:0031982	Vesicle
CG4250	7227.FBpp0301555	COMPARTMENTS	GOCC:0043226	Organelle
CG4250	7227.FBpp0301555	COMPARTMENTS	GOCC:0043227	Membrane-bounded organelle
CG4250	7227.FBpp0301555	COMPARTMENTS	GOCC:0043229	Intracellular organelle
CG4250	7227.FBpp0301555	COMPARTMENTS	GOCC:0097708	Intracellular vesicle
CG4250	7227.FBpp0301555	COMPARTMENTS	GOCC:0098552	Side of membrane
CG4250	7227.FBpp0301555	COMPARTMENTS	GOCC:0098562	Cytoplasmic side of membrane
CG4250	7227.FBpp0301555	COMPARTMENTS	GOCC:0098588	Bounding membrane of organelle
CG4250	7227.FBpp0301555	COMPARTMENTS	GOCC:0098805	Whole membrane
CG4250	7227.FBpp0301555	COMPARTMENTS	GOCC:0110165	Cellular anatomical entity
CG4250	7227.FBpp0301555	Monarch	FBcv:0000349	Viable
CG4250	7227.FBpp0301555	Monarch	FBcv:0002004	Increased mortality
CG4250	7227.FBpp0301555	Monarch	FBcv:0002015	Partially lethal
CG4250	7227.FBpp0301555	Monarch	FBcv:0002019	Increased mortality during development
CG4250	7227.FBpp0301555	Pfam	PF10601	LITAF-like zinc ribbon domain
CG4250	7227.FBpp0301555	InterPro	IPR006629	LPS-induced tumour necrosis factor alpha factor
CG4250	7227.FBpp0301555	InterPro	IPR037519	LITAF domain containing protein
CG4250	7227.FBpp0301555	SMART	SM00714	Possible membrane-associated motif in LPS-induced tumor necrosis factor alpha factor (LITAF), also known as PIG7, and other animal proteins.
CG43366	7227.FBpp0298308	GO Process	GO:0009892	Negative regulation of metabolic process
CG43366	7227.FBpp0298308	GO Process	GO:0010466	Negative regulation of peptidase activity
CG43366	7227.FBpp0298308	GO Process	GO:0010605	Negative regulation of macromolecule metabolic process
CG43366	7227.FBpp0298308	GO Process	GO:0010951	Negative regulation of endopeptidase activity
CG43366	7227.FBpp0298308	GO Process	GO:0019222	Regulation of metabolic process
CG43366	7227.FBpp0298308	GO Process	GO:0030162	Regulation of proteolysis
CG43366	7227.FBpp0298308	GO Process	GO:0031323	Regulation of cellular metabolic process
CG43366	7227.FBpp0298308	GO Process	GO:0031324	Negative regulation of cellular metabolic process
CG43366	7227.FBpp0298308	GO Process	GO:0032268	Regulation of cellular protein metabolic process
CG43366	7227.FBpp0298308	GO Process	GO:0032269	Negative regulation of cellular protein metabolic process
CG43366	7227.FBpp0298308	GO Process	GO:0043086	Negative regulation of catalytic activity
CG43366	7227.FBpp0298308	GO Process	GO:0044092	Negative regulation of molecular function
CG43366	7227.FBpp0298308	GO Process	GO:0045861	Negative regulation of proteolysis
CG43366	7227.FBpp0298308	GO Process	GO:0048519	Negative regulation of biological process
CG43366	7227.FBpp0298308	GO Process	GO:0048523	Negative regulation of cellular process
CG43366	7227.FBpp0298308	GO Process	GO:0050789	Regulation of biological process
CG43366	7227.FBpp0298308	GO Process	GO:0050790	Regulation of catalytic activity
CG43366	7227.FBpp0298308	GO Process	GO:0050794	Regulation of cellular process
CG43366	7227.FBpp0298308	GO Process	GO:0051171	Regulation of nitrogen compound metabolic process
CG43366	7227.FBpp0298308	GO Process	GO:0051172	Negative regulation of nitrogen compound metabolic process
CG43366	7227.FBpp0298308	GO Process	GO:0051246	Regulation of protein metabolic process
CG43366	7227.FBpp0298308	GO Process	GO:0051248	Negative regulation of protein metabolic process
CG43366	7227.FBpp0298308	GO Process	GO:0051336	Regulation of hydrolase activity
CG43366	7227.FBpp0298308	GO Process	GO:0051346	Negative regulation of hydrolase activity
CG43366	7227.FBpp0298308	GO Process	GO:0052547	Regulation of peptidase activity
CG43366	7227.FBpp0298308	GO Process	GO:0052548	Regulation of endopeptidase activity
CG43366	7227.FBpp0298308	GO Process	GO:0060255	Regulation of macromolecule metabolic process
CG43366	7227.FBpp0298308	GO Process	GO:0065007	Biological regulation
CG43366	7227.FBpp0298308	GO Process	GO:0065009	Regulation of molecular function
CG43366	7227.FBpp0298308	GO Process	GO:0080090	Regulation of primary metabolic process
CG43366	7227.FBpp0298308	GO Function	GO:0004857	Enzyme inhibitor activity
CG43366	7227.FBpp0298308	GO Function	GO:0004866	Endopeptidase inhibitor activity
CG43366	7227.FBpp0298308	GO Function	GO:0004867	Serine-type endopeptidase inhibitor activity
CG43366	7227.FBpp0298308	GO Function	GO:0030234	Enzyme regulator activity
CG43366	7227.FBpp0298308	GO Function	GO:0030414	Peptidase inhibitor activity
CG43366	7227.FBpp0298308	GO Function	GO:0061134	Peptidase regulator activity
CG43366	7227.FBpp0298308	GO Function	GO:0061135	Endopeptidase regulator activity
CG43366	7227.FBpp0298308	GO Function	GO:0098772	Molecular function regulator
CG43366	7227.FBpp0298308	GO Component	GO:0005576	Extracellular region
CG43366	7227.FBpp0298308	GO Component	GO:0005615	Extracellular space
CG43366	7227.FBpp0298308	GO Component	GO:0110165	Cellular anatomical entity
CG43366	7227.FBpp0298308	STRING clusters	CL:19614	Trypsin-like serine protease, and Metabolism of Angiotensinogen to Angiotensins
CG43366	7227.FBpp0298308	STRING clusters	CL:19615	Trypsin-like serine protease, and Metabolism of Angiotensinogen to Angiotensins
CG43366	7227.FBpp0298308	STRING clusters	CL:19803	Metabolism of Angiotensinogen to Angiotensins, and A-macroglobulin receptor
CG43366	7227.FBpp0298308	STRING clusters	CL:19805	Metabolism of Angiotensinogen to Angiotensins, and A-macroglobulin receptor
CG43366	7227.FBpp0298308	STRING clusters	CL:19807	Metabolism of Angiotensinogen to Angiotensins, and A-macroglobulin receptor
CG43366	7227.FBpp0298308	STRING clusters	CL:19810	RUNX1 regulates transcription of genes involved in differentiation of keratinocytes, and Peptidase family A1 domain
CG43366	7227.FBpp0298308	STRING clusters	CL:19811	Serpin domain, and Peptidase family A1 domain
CG43366	7227.FBpp0298308	Reactome	DME-109582	Hemostasis
CG43366	7227.FBpp0298308	Reactome	DME-114608	Platelet degranulation
CG43366	7227.FBpp0298308	Reactome	DME-140837	Intrinsic Pathway of Fibrin Clot Formation
CG43366	7227.FBpp0298308	Reactome	DME-140875	Common Pathway of Fibrin Clot Formation
CG43366	7227.FBpp0298308	Reactome	DME-140877	Formation of Fibrin Clot (Clotting Cascade)
CG43366	7227.FBpp0298308	Reactome	DME-1430728	Metabolism
CG43366	7227.FBpp0298308	Reactome	DME-1474244	Extracellular matrix organization
CG43366	7227.FBpp0298308	Reactome	DME-1474290	Collagen formation
CG43366	7227.FBpp0298308	Reactome	DME-162582	Signal Transduction
CG43366	7227.FBpp0298308	Reactome	DME-1650814	Collagen biosynthesis and modifying enzymes
CG43366	7227.FBpp0298308	Reactome	DME-168249	Innate Immune System
CG43366	7227.FBpp0298308	Reactome	DME-168256	Immune System
CG43366	7227.FBpp0298308	Reactome	DME-194002	Glucocorticoid biosynthesis
CG43366	7227.FBpp0298308	Reactome	DME-196071	Metabolism of steroid hormones
CG43366	7227.FBpp0298308	Reactome	DME-199977	ER to Golgi Anterograde Transport
CG43366	7227.FBpp0298308	Reactome	DME-199991	Membrane Trafficking
CG43366	7227.FBpp0298308	Reactome	DME-2022377	Metabolism of Angiotensinogen to Angiotensins
CG43366	7227.FBpp0298308	Reactome	DME-204005	COPII-mediated vesicle transport
CG43366	7227.FBpp0298308	Reactome	DME-212436	Generic Transcription Pathway
CG43366	7227.FBpp0298308	Reactome	DME-2980736	Peptide hormone metabolism
CG43366	7227.FBpp0298308	Reactome	DME-3000178	ECM proteoglycans
CG43366	7227.FBpp0298308	Reactome	DME-372790	Signaling by GPCR
CG43366	7227.FBpp0298308	Reactome	DME-373076	Class A/1 (Rhodopsin-like receptors)
CG43366	7227.FBpp0298308	Reactome	DME-375276	Peptide ligand-binding receptors
CG43366	7227.FBpp0298308	Reactome	DME-381426	Regulation of Insulin-like Growth Factor (IGF) transport and uptake by Insulin-like Growth Factor Binding Proteins (IGFBPs)
CG43366	7227.FBpp0298308	Reactome	DME-388396	GPCR downstream signalling
CG43366	7227.FBpp0298308	Reactome	DME-392499	Metabolism of proteins
CG43366	7227.FBpp0298308	Reactome	DME-416476	G alpha (q) signalling events
CG43366	7227.FBpp0298308	Reactome	DME-418594	G alpha (i) signalling events
CG43366	7227.FBpp0298308	Reactome	DME-446203	Asparagine N-linked glycosylation
CG43366	7227.FBpp0298308	Reactome	DME-500792	GPCR ligand binding
CG43366	7227.FBpp0298308	Reactome	DME-556833	Metabolism of lipids
CG43366	7227.FBpp0298308	Reactome	DME-5653656	Vesicle-mediated transport
CG43366	7227.FBpp0298308	Reactome	DME-5694530	Cargo concentration in the ER
CG43366	7227.FBpp0298308	Reactome	DME-597592	Post-translational protein modification
CG43366	7227.FBpp0298308	Reactome	DME-6798695	Neutrophil degranulation
CG43366	7227.FBpp0298308	Reactome	DME-73857	RNA Polymerase II Transcription
CG43366	7227.FBpp0298308	Reactome	DME-74160	Gene expression (Transcription)
CG43366	7227.FBpp0298308	Reactome	DME-76002	Platelet activation, signaling and aggregation
CG43366	7227.FBpp0298308	Reactome	DME-76005	Response to elevated platelet cytosolic Ca2+
CG43366	7227.FBpp0298308	Reactome	DME-8878171	Transcriptional regulation by RUNX1
CG43366	7227.FBpp0298308	Reactome	DME-8939242	RUNX1 regulates transcription of genes involved in differentiation of keratinocytes
CG43366	7227.FBpp0298308	Reactome	DME-8957275	Post-translational protein phosphorylation
CG43366	7227.FBpp0298308	Reactome	DME-8957322	Metabolism of steroids
CG43366	7227.FBpp0298308	Reactome	DME-948021	Transport to the Golgi and subsequent modification
CG43366	7227.FBpp0298308	Monarch	FBcv:0000349	Viable
CG43366	7227.FBpp0298308	Monarch	FBcv:0000352	Partially lethal - majority die
CG43366	7227.FBpp0298308	Monarch	FBcv:0000374	Fertile
CG43366	7227.FBpp0298308	Monarch	FBcv:0002004	Increased mortality
CG43366	7227.FBpp0298308	Monarch	FBcv:0002015	Partially lethal
CG43366	7227.FBpp0298308	Monarch	FBcv:0002019	Increased mortality during development
CG43366	7227.FBpp0298308	Monarch	FBcv:0002020	Some die during P-stage
CG43366	7227.FBpp0298308	Monarch	FBcv:0002039	Some die during pupal stage
CG43366	7227.FBpp0298308	UniProt Keywords	KW-0732	Signal
CG43366	7227.FBpp0298308	Pfam	PF00079	Serpin (serine protease inhibitor)
CG43366	7227.FBpp0298308	InterPro	IPR000215	Serpin family
CG43366	7227.FBpp0298308	InterPro	IPR015557	Leukocyte elastase inhibitor (serpin B1)
CG43366	7227.FBpp0298308	InterPro	IPR023795	Serpin, conserved site
CG43366	7227.FBpp0298308	InterPro	IPR023796	Serpin domain
CG43366	7227.FBpp0298308	InterPro	IPR036186	Serpin superfamily
CG43366	7227.FBpp0298308	SMART	SM00093	SERine Proteinase INhibitors
CG43402	7227.FBpp0300926	UniProt Keywords	KW-0175	Coiled coil
CG43402	7227.FBpp0300926	UniProt Keywords	KW-0732	Signal
CG8026	7227.FBpp0291674	GO Process	GO:0006810	Transport
CG8026	7227.FBpp0291674	GO Process	GO:0006811	Ion transport
CG8026	7227.FBpp0291674	GO Process	GO:0006820	Anion transport
CG8026	7227.FBpp0291674	GO Process	GO:0006835	Dicarboxylic acid transport
CG8026	7227.FBpp0291674	GO Process	GO:0006839	Mitochondrial transport
CG8026	7227.FBpp0291674	GO Process	GO:0006862	Nucleotide transport
CG8026	7227.FBpp0291674	GO Process	GO:0009987	Cellular process
CG8026	7227.FBpp0291674	GO Process	GO:0015711	Organic anion transport
CG8026	7227.FBpp0291674	GO Process	GO:0015748	Organophosphate ester transport
CG8026	7227.FBpp0291674	GO Process	GO:0015849	Organic acid transport
CG8026	7227.FBpp0291674	GO Process	GO:0015883	FAD transport
CG8026	7227.FBpp0291674	GO Process	GO:0015884	Folic acid transport
CG8026	7227.FBpp0291674	GO Process	GO:0015931	Nucleobase-containing compound transport
CG8026	7227.FBpp0291674	GO Process	GO:0034220	Ion transmembrane transport
CG8026	7227.FBpp0291674	GO Process	GO:0035350	FAD transmembrane transport
CG8026	7227.FBpp0291674	GO Process	GO:0035461	Vitamin transmembrane transport
CG8026	7227.FBpp0291674	GO Process	GO:0042886	Amide transport
CG8026	7227.FBpp0291674	GO Process	GO:0046942	Carboxylic acid transport
CG8026	7227.FBpp0291674	GO Process	GO:0051179	Localization
CG8026	7227.FBpp0291674	GO Process	GO:0051180	Vitamin transport
CG8026	7227.FBpp0291674	GO Process	GO:0051234	Establishment of localization
CG8026	7227.FBpp0291674	GO Process	GO:0055085	Transmembrane transport
CG8026	7227.FBpp0291674	GO Process	GO:0071702	Organic substance transport
CG8026	7227.FBpp0291674	GO Process	GO:0071705	Nitrogen compound transport
CG8026	7227.FBpp0291674	GO Process	GO:0072337	Modified amino acid transport
CG8026	7227.FBpp0291674	GO Process	GO:0098656	Anion transmembrane transport
CG8026	7227.FBpp0291674	GO Process	GO:1901679	Nucleotide transmembrane transport
CG8026	7227.FBpp0291674	GO Process	GO:1903825	Organic acid transmembrane transport
CG8026	7227.FBpp0291674	GO Process	GO:1905039	Carboxylic acid transmembrane transport
CG8026	7227.FBpp0291674	GO Function	GO:0005215	Transporter activity
CG8026	7227.FBpp0291674	GO Function	GO:0005310	Dicarboxylic acid transmembrane transporter activity
CG8026	7227.FBpp0291674	GO Function	GO:0005342	Organic acid transmembrane transporter activity
CG8026	7227.FBpp0291674	GO Function	GO:0008509	Anion transmembrane transporter activity
CG8026	7227.FBpp0291674	GO Function	GO:0008514	Organic anion transmembrane transporter activity
CG8026	7227.FBpp0291674	GO Function	GO:0008517	Folic acid transmembrane transporter activity
CG8026	7227.FBpp0291674	GO Function	GO:0015075	Ion transmembrane transporter activity
CG8026	7227.FBpp0291674	GO Function	GO:0015215	Nucleotide transmembrane transporter activity
CG8026	7227.FBpp0291674	GO Function	GO:0015230	FAD transmembrane transporter activity
CG8026	7227.FBpp0291674	GO Function	GO:0015318	Inorganic molecular entity transmembrane transporter activity
CG8026	7227.FBpp0291674	GO Function	GO:0015605	Organophosphate ester transmembrane transporter activity
CG8026	7227.FBpp0291674	GO Function	GO:0015932	Nucleobase-containing compound transmembrane transporter activity
CG8026	7227.FBpp0291674	GO Function	GO:0022857	Transmembrane transporter activity
CG8026	7227.FBpp0291674	GO Function	GO:0042887	Amide transmembrane transporter activity
CG8026	7227.FBpp0291674	GO Function	GO:0046943	Carboxylic acid transmembrane transporter activity
CG8026	7227.FBpp0291674	GO Function	GO:0072349	Modified amino acid transmembrane transporter activity
CG8026	7227.FBpp0291674	GO Function	GO:0090482	Vitamin transmembrane transporter activity
CG8026	7227.FBpp0291674	GO Component	GO:0005622	Intracellular
CG8026	7227.FBpp0291674	GO Component	GO:0005737	Cytoplasm
CG8026	7227.FBpp0291674	GO Component	GO:0005739	Mitochondrion
CG8026	7227.FBpp0291674	GO Component	GO:0005740	Mitochondrial envelope
CG8026	7227.FBpp0291674	GO Component	GO:0005743	Mitochondrial inner membrane
CG8026	7227.FBpp0291674	GO Component	GO:0016020	Membrane
CG8026	7227.FBpp0291674	GO Component	GO:0019866	Organelle inner membrane
CG8026	7227.FBpp0291674	GO Component	GO:0031090	Organelle membrane
CG8026	7227.FBpp0291674	GO Component	GO:0031966	Mitochondrial membrane
CG8026	7227.FBpp0291674	GO Component	GO:0031967	Organelle envelope
CG8026	7227.FBpp0291674	GO Component	GO:0031975	Envelope
CG8026	7227.FBpp0291674	GO Component	GO:0043226	Organelle
CG8026	7227.FBpp0291674	GO Component	GO:0043227	Membrane-bounded organelle
CG8026	7227.FBpp0291674	GO Component	GO:0043229	Intracellular organelle
CG8026	7227.FBpp0291674	GO Component	GO:0043231	Intracellular membrane-bounded organelle
CG8026	7227.FBpp0291674	GO Component	GO:0110165	Cellular anatomical entity
CG8026	7227.FBpp0291674	STRING clusters	CL:22464	Mixed, incl. Riboflavin metabolism, and vitamin transmembrane transport
CG8026	7227.FBpp0291674	STRING clusters	CL:22465	Mixed, incl. Riboflavin metabolism, and vitamin transmembrane transport
CG8026	7227.FBpp0291674	STRING clusters	CL:22466	Riboflavin metabolism, and vitamin transmembrane transport
CG8026	7227.FBpp0291674	STRING clusters	CL:22468	Riboflavin metabolism
CG8026	7227.FBpp0291674	Reactome	DME-1430728	Metabolism
CG8026	7227.FBpp0291674	Reactome	DME-196757	Metabolism of folate and pterines
CG8026	7227.FBpp0291674	Reactome	DME-196849	Metabolism of water-soluble vitamins and cofactors
CG8026	7227.FBpp0291674	Reactome	DME-196854	Metabolism of vitamins and cofactors
CG8026	7227.FBpp0291674	Monarch	FBcv:0000349	Viable
CG8026	7227.FBpp0291674	UniProt Keywords	KW-0472	Membrane
CG8026	7227.FBpp0291674	UniProt Keywords	KW-0677	Repeat
CG8026	7227.FBpp0291674	UniProt Keywords	KW-0812	Transmembrane
CG8026	7227.FBpp0291674	UniProt Keywords	KW-0813	Transport
CG8026	7227.FBpp0291674	UniProt Keywords	KW-1133	Transmembrane helix
CG8026	7227.FBpp0291674	Pfam	PF00153	Mitochondrial carrier protein
CG8026	7227.FBpp0291674	InterPro	IPR002067	Mitochondrial carrier protein
CG8026	7227.FBpp0291674	InterPro	IPR018108	Mitochondrial substrate/solute carrier
CG8026	7227.FBpp0291674	InterPro	IPR023395	Mitochondrial carrier domain superfamily
Ca-beta	7227.FBpp0297477	STRING clusters	CL:12237	Mixed, incl. Neuronal System, and plasma membrane protein complex
Ca-beta	7227.FBpp0297477	STRING clusters	CL:12238	Mixed, incl. Neuronal System, and voltage-gated cation channel activity
Ca-beta	7227.FBpp0297477	STRING clusters	CL:12390	Mixed, incl. voltage-gated cation channel activity, and Na+ channel auxiliary subunit TipE
Ca-beta	7227.FBpp0297477	STRING clusters	CL:12391	Mixed, incl. voltage-gated cation channel activity, and Na+ channel auxiliary subunit TipE
Ca-beta	7227.FBpp0297477	STRING clusters	CL:12392	Mixed, incl. voltage-gated cation channel activity, and Na+ channel auxiliary subunit TipE
Ca-beta	7227.FBpp0297477	STRING clusters	CL:12393	Voltage-gated cation channel activity, and Cardiac conduction
Ca-beta	7227.FBpp0297477	STRING clusters	CL:12441	Mixed, incl. voltage-gated calcium channel complex, and social behavior
Ca-beta	7227.FBpp0297477	STRING clusters	CL:12443	Voltage-gated calcium channel complex
Ca-beta	7227.FBpp0297477	Reactome	DME-112308	Presynaptic depolarization and calcium channel opening
Ca-beta	7227.FBpp0297477	Reactome	DME-112315	Transmission across Chemical Synapses
Ca-beta	7227.FBpp0297477	Reactome	DME-112316	Neuronal System
Ca-beta	7227.FBpp0297477	Reactome	DME-1430728	Metabolism
Ca-beta	7227.FBpp0297477	Reactome	DME-163685	Integration of energy metabolism
Ca-beta	7227.FBpp0297477	Reactome	DME-397014	Muscle contraction
Ca-beta	7227.FBpp0297477	Reactome	DME-422356	Regulation of insulin secretion
Ca-beta	7227.FBpp0297477	Reactome	DME-5576891	Cardiac conduction
Ca-beta	7227.FBpp0297477	Reactome	DME-5576892	Phase 0 - rapid depolarisation
Ca-beta	7227.FBpp0297477	Reactome	DME-5576893	Phase 2 - plateau phase
Ca-beta	7227.FBpp0297477	Monarch	FBcv:0000349	Viable
Ca-beta	7227.FBpp0297477	Monarch	FBcv:0000351	Lethal
Ca-beta	7227.FBpp0297477	Monarch	FBcv:0000387	Abnormal behavior
Ca-beta	7227.FBpp0297477	Monarch	FBcv:0000421	Abnormal touch response
Ca-beta	7227.FBpp0297477	Monarch	FBcv:0000434	Abnormal neurophysiology
Ca-beta	7227.FBpp0297477	Monarch	FBcv:0000435	Abnormal neuroanatomy
Ca-beta	7227.FBpp0297477	Monarch	FBcv:0002000	Lethal - all die before end of P-stage
Ca-beta	7227.FBpp0297477	Monarch	FBcv:0002001	Lethal - all die before end of first instar larval stage
Ca-beta	7227.FBpp0297477	Monarch	FBcv:0002002	Lethal - all die before end of larval stage
Ca-beta	7227.FBpp0297477	Monarch	FBcv:0002003	Lethal - all die before end of second instar larval stage
Ca-beta	7227.FBpp0297477	Monarch	FBcv:0002004	Increased mortality
Ca-beta	7227.FBpp0297477	Monarch	FBcv:0002006	Lethal - all die during first instar larval stage
Ca-beta	7227.FBpp0297477	Monarch	FBcv:0002007	Lethal - all die during larval stage
Ca-beta	7227.FBpp0297477	Monarch	FBcv:0002011	Majority die during first instar larval stage
Ca-beta	7227.FBpp0297477	Monarch	FBcv:0002012	Majority die during larval stage
Ca-beta	7227.FBpp0297477	Monarch	FBcv:0002019	Increased mortality during development
Ca-beta	7227.FBpp0297477	Monarch	FBcv:0002021	Some die during first instar larval stage
Ca-beta	7227.FBpp0297477	Monarch	FBcv:0002023	Some die during larval stage
Ca-beta	7227.FBpp0297477	Monarch	FBcv:0002026	Lethal - all die before end of prepupal stage
Ca-beta	7227.FBpp0297477	Monarch	FBcv:0002027	Lethal - all die before end of pupal stage
Ca-beta	7227.FBpp0297477	Monarch	FBcv:0002033	Lethal - all die during embryonic stage
Ca-beta	7227.FBpp0297477	Monarch	FBcv:0002037	Majority die during embryonic stage
Ca-beta	7227.FBpp0297477	Monarch	FBcv:0002041	Some die during embryonic stage
Ca-beta	7227.FBpp0297477	UniProt Keywords	KW-0728	SH3 domain
Ca-beta	7227.FBpp0297477	Pfam	PF00625	Guanylate kinase
Ca-beta	7227.FBpp0297477	Pfam	PF12052	Voltage gated calcium channel subunit beta domain 4Aa N terminal
Ca-beta	7227.FBpp0297477	InterPro	IPR000584	Voltage-dependent calcium channel, L-type, beta subunit
Ca-beta	7227.FBpp0297477	InterPro	IPR001452	SH3 domain
Ca-beta	7227.FBpp0297477	InterPro	IPR008145	Guanylate kinase/L-type calcium channel beta subunit
Ca-beta	7227.FBpp0297477	InterPro	IPR027417	P-loop containing nucleoside triphosphate hydrolase
Ca-beta	7227.FBpp0297477	InterPro	IPR036028	SH3-like domain superfamily
Ca-beta	7227.FBpp0297477	SMART	SM00072	Guanylate kinase homologues.
Ca-beta	7227.FBpp0297477	SMART	SM00326	Src homology 3 domains
Cyp4ad1	7227.FBpp0087839	GO Process	GO:0008152	Metabolic process
Cyp4ad1	7227.FBpp0087839	GO Process	GO:0055114	Oxidation-reduction process
Cyp4ad1	7227.FBpp0087839	GO Function	GO:0003824	Catalytic activity
Cyp4ad1	7227.FBpp0087839	GO Function	GO:0004497	Monooxygenase activity
Cyp4ad1	7227.FBpp0087839	GO Function	GO:0005488	Binding
Cyp4ad1	7227.FBpp0087839	GO Function	GO:0005506	Iron ion binding
Cyp4ad1	7227.FBpp0087839	GO Function	GO:0016491	Oxidoreductase activity
Cyp4ad1	7227.FBpp0087839	GO Function	GO:0016705	Oxidoreductase activity, acting on paired donors, with incorporation or reduction of molecular oxygen
Cyp4ad1	7227.FBpp0087839	GO Function	GO:0020037	Heme binding
Cyp4ad1	7227.FBpp0087839	GO Function	GO:0043167	Ion binding
Cyp4ad1	7227.FBpp0087839	GO Function	GO:0043169	Cation binding
Cyp4ad1	7227.FBpp0087839	GO Function	GO:0046872	Metal ion binding
Cyp4ad1	7227.FBpp0087839	GO Function	GO:0046906	Tetrapyrrole binding
Cyp4ad1	7227.FBpp0087839	GO Function	GO:0046914	Transition metal ion binding
Cyp4ad1	7227.FBpp0087839	GO Function	GO:0097159	Organic cyclic compound binding
Cyp4ad1	7227.FBpp0087839	GO Function	GO:1901363	Heterocyclic compound binding
Cyp4ad1	7227.FBpp0087839	STRING clusters	CL:11444	Mixed, incl. Insect hormone biosynthesis, and nuclear receptor activity
Cyp4ad1	7227.FBpp0087839	STRING clusters	CL:11445	Insect hormone biosynthesis, and nuclear receptor activity
Cyp4ad1	7227.FBpp0087839	STRING clusters	CL:11481	Insect hormone biosynthesis, and varicosity
Cyp4ad1	7227.FBpp0087839	STRING clusters	CL:11482	Steroid hydroxylase activity, and ecdysone metabolic process
Cyp4ad1	7227.FBpp0087839	Reactome	DME-1430728	Metabolism
Cyp4ad1	7227.FBpp0087839	Reactome	DME-193144	Estrogen biosynthesis
Cyp4ad1	7227.FBpp0087839	Reactome	DME-196071	Metabolism of steroid hormones
Cyp4ad1	7227.FBpp0087839	Reactome	DME-196791	Vitamin D (calciferol) metabolism
Cyp4ad1	7227.FBpp0087839	Reactome	DME-211859	Biological oxidations
Cyp4ad1	7227.FBpp0087839	Reactome	DME-211897	Cytochrome P450 - arranged by substrate type
Cyp4ad1	7227.FBpp0087839	Reactome	DME-211916	Vitamins
Cyp4ad1	7227.FBpp0087839	Reactome	DME-211945	Phase I - Functionalization of compounds
Cyp4ad1	7227.FBpp0087839	Reactome	DME-211976	Endogenous sterols
Cyp4ad1	7227.FBpp0087839	Reactome	DME-556833	Metabolism of lipids
Cyp4ad1	7227.FBpp0087839	Reactome	DME-8957322	Metabolism of steroids
Cyp4ad1	7227.FBpp0087839	UniProt Keywords	KW-0256	Endoplasmic reticulum
Cyp4ad1	7227.FBpp0087839	UniProt Keywords	KW-0349	Heme
Cyp4ad1	7227.FBpp0087839	UniProt Keywords	KW-0408	Iron
Cyp4ad1	7227.FBpp0087839	UniProt Keywords	KW-0472	Membrane
Cyp4ad1	7227.FBpp0087839	UniProt Keywords	KW-0479	Metal-binding
Cyp4ad1	7227.FBpp0087839	UniProt Keywords	KW-0492	Microsome
Cyp4ad1	7227.FBpp0087839	UniProt Keywords	KW-0503	Monooxygenase
Cyp4ad1	7227.FBpp0087839	UniProt Keywords	KW-0560	Oxidoreductase
Cyp4ad1	7227.FBpp0087839	Pfam	PF00067	Cytochrome P450
Cyp4ad1	7227.FBpp0087839	InterPro	IPR001128	Cytochrome P450
Cyp4ad1	7227.FBpp0087839	InterPro	IPR002401	Cytochrome P450, E-class, group I
Cyp4ad1	7227.FBpp0087839	InterPro	IPR017972	Cytochrome P450, conserved site
Cyp4ad1	7227.FBpp0087839	InterPro	IPR036396	Cytochrome P450 superfamily
Doa	7227.FBpp0289029	GO Process	GO:0000003	Reproduction
Doa	7227.FBpp0289029	GO Process	GO:0000381	Regulation of alternative mRNA splicing, via spliceosome
Doa	7227.FBpp0289029	GO Process	GO:0001654	Eye development
Doa	7227.FBpp0289029	GO Process	GO:0001745	Compound eye morphogenesis
Doa	7227.FBpp0289029	GO Process	GO:0001751	Compound eye photoreceptor cell differentiation
Doa	7227.FBpp0289029	GO Process	GO:0001754	Eye photoreceptor cell differentiation
Doa	7227.FBpp0289029	GO Process	GO:0002225	Positive regulation of antimicrobial peptide production
Doa	7227.FBpp0289029	GO Process	GO:0002682	Regulation of immune system process
Doa	7227.FBpp0289029	GO Process	GO:0002684	Positive regulation of immune system process
Doa	7227.FBpp0289029	GO Process	GO:0002697	Regulation of immune effector process
Doa	7227.FBpp0289029	GO Process	GO:0002699	Positive regulation of immune effector process
Doa	7227.FBpp0289029	GO Process	GO:0002700	Regulation of production of molecular mediator of immune response
Doa	7227.FBpp0289029	GO Process	GO:0002702	Positive regulation of production of molecular mediator of immune response
Doa	7227.FBpp0289029	GO Process	GO:0002759	Regulation of antimicrobial humoral response
Doa	7227.FBpp0289029	GO Process	GO:0002760	Positive regulation of antimicrobial humoral response
Doa	7227.FBpp0289029	GO Process	GO:0002784	Regulation of antimicrobial peptide production
Doa	7227.FBpp0289029	GO Process	GO:0002790	Peptide secretion
Doa	7227.FBpp0289029	GO Process	GO:0002831	Regulation of response to biotic stimulus
Doa	7227.FBpp0289029	GO Process	GO:0002833	Positive regulation of response to biotic stimulus
Doa	7227.FBpp0289029	GO Process	GO:0002920	Regulation of humoral immune response
Doa	7227.FBpp0289029	GO Process	GO:0002922	Positive regulation of humoral immune response
Doa	7227.FBpp0289029	GO Process	GO:0003002	Regionalization
Doa	7227.FBpp0289029	GO Process	GO:0003006	Developmental process involved in reproduction
Doa	7227.FBpp0289029	GO Process	GO:0006464	Cellular protein modification process
Doa	7227.FBpp0289029	GO Process	GO:0006468	Protein phosphorylation
Doa	7227.FBpp0289029	GO Process	GO:0006793	Phosphorus metabolic process
Doa	7227.FBpp0289029	GO Process	GO:0006796	Phosphate-containing compound metabolic process
Doa	7227.FBpp0289029	GO Process	GO:0006807	Nitrogen compound metabolic process
Doa	7227.FBpp0289029	GO Process	GO:0006810	Transport
Doa	7227.FBpp0289029	GO Process	GO:0007275	Multicellular organism development
Doa	7227.FBpp0289029	GO Process	GO:0007350	Blastoderm segmentation
Doa	7227.FBpp0289029	GO Process	GO:0007389	Pattern specification process
Doa	7227.FBpp0289029	GO Process	GO:0007399	Nervous system development
Doa	7227.FBpp0289029	GO Process	GO:0007423	Sensory organ development
Doa	7227.FBpp0289029	GO Process	GO:0007530	Sex determination
Doa	7227.FBpp0289029	GO Process	GO:0007548	Sex differentiation
Doa	7227.FBpp0289029	GO Process	GO:0008104	Protein localization
Doa	7227.FBpp0289029	GO Process	GO:0008152	Metabolic process
Doa	7227.FBpp0289029	GO Process	GO:0008285	Negative regulation of cell population proliferation
Doa	7227.FBpp0289029	GO Process	GO:0008592	Regulation of Toll signaling pathway
Doa	7227.FBpp0289029	GO Process	GO:0009306	Protein secretion
Doa	7227.FBpp0289029	GO Process	GO:0009653	Anatomical structure morphogenesis
Doa	7227.FBpp0289029	GO Process	GO:0009790	Embryo development
Doa	7227.FBpp0289029	GO Process	GO:0009880	Embryonic pattern specification
Doa	7227.FBpp0289029	GO Process	GO:0009887	Animal organ morphogenesis
Doa	7227.FBpp0289029	GO Process	GO:0009893	Positive regulation of metabolic process
Doa	7227.FBpp0289029	GO Process	GO:0009894	Regulation of catabolic process
Doa	7227.FBpp0289029	GO Process	GO:0009896	Positive regulation of catabolic process
Doa	7227.FBpp0289029	GO Process	GO:0009966	Regulation of signal transduction
Doa	7227.FBpp0289029	GO Process	GO:0009967	Positive regulation of signal transduction
Doa	7227.FBpp0289029	GO Process	GO:0009987	Cellular process
Doa	7227.FBpp0289029	GO Process	GO:0010468	Regulation of gene expression
Doa	7227.FBpp0289029	GO Process	GO:0010506	Regulation of autophagy
Doa	7227.FBpp0289029	GO Process	GO:0010508	Positive regulation of autophagy
Doa	7227.FBpp0289029	GO Process	GO:0010646	Regulation of cell communication
Doa	7227.FBpp0289029	GO Process	GO:0010647	Positive regulation of cell communication
Doa	7227.FBpp0289029	GO Process	GO:0015031	Protein transport
Doa	7227.FBpp0289029	GO Process	GO:0015833	Peptide transport
Doa	7227.FBpp0289029	GO Process	GO:0016310	Phosphorylation
Doa	7227.FBpp0289029	GO Process	GO:0018993	Somatic sex determination
Doa	7227.FBpp0289029	GO Process	GO:0019219	Regulation of nucleobase-containing compound metabolic process
Doa	7227.FBpp0289029	GO Process	GO:0019222	Regulation of metabolic process
Doa	7227.FBpp0289029	GO Process	GO:0019538	Protein metabolic process
Doa	7227.FBpp0289029	GO Process	GO:0022008	Neurogenesis
Doa	7227.FBpp0289029	GO Process	GO:0022414	Reproductive process
Doa	7227.FBpp0289029	GO Process	GO:0023051	Regulation of signaling
Doa	7227.FBpp0289029	GO Process	GO:0023056	Positive regulation of signaling
Doa	7227.FBpp0289029	GO Process	GO:0030154	Cell differentiation
Doa	7227.FBpp0289029	GO Process	GO:0030182	Neuron differentiation
Doa	7227.FBpp0289029	GO Process	GO:0031323	Regulation of cellular metabolic process
Doa	7227.FBpp0289029	GO Process	GO:0031325	Positive regulation of cellular metabolic process
Doa	7227.FBpp0289029	GO Process	GO:0031329	Regulation of cellular catabolic process
Doa	7227.FBpp0289029	GO Process	GO:0031331	Positive regulation of cellular catabolic process
Doa	7227.FBpp0289029	GO Process	GO:0032101	Regulation of response to external stimulus
Doa	7227.FBpp0289029	GO Process	GO:0032103	Positive regulation of response to external stimulus
Doa	7227.FBpp0289029	GO Process	GO:0032501	Multicellular organismal process
Doa	7227.FBpp0289029	GO Process	GO:0032502	Developmental process
Doa	7227.FBpp0289029	GO Process	GO:0032940	Secretion by cell
Doa	7227.FBpp0289029	GO Process	GO:0033036	Macromolecule localization
Doa	7227.FBpp0289029	GO Process	GO:0035282	Segmentation
Doa	7227.FBpp0289029	GO Process	GO:0035592	Establishment of protein localization to extracellular region
Doa	7227.FBpp0289029	GO Process	GO:0036211	Protein modification process
Doa	7227.FBpp0289029	GO Process	GO:0042051	Compound eye photoreceptor development
Doa	7227.FBpp0289029	GO Process	GO:0042127	Regulation of cell population proliferation
Doa	7227.FBpp0289029	GO Process	GO:0042461	Photoreceptor cell development
Doa	7227.FBpp0289029	GO Process	GO:0042462	Eye photoreceptor cell development
Doa	7227.FBpp0289029	GO Process	GO:0042886	Amide transport
Doa	7227.FBpp0289029	GO Process	GO:0043170	Macromolecule metabolic process
Doa	7227.FBpp0289029	GO Process	GO:0043412	Macromolecule modification
Doa	7227.FBpp0289029	GO Process	GO:0043484	Regulation of RNA splicing
Doa	7227.FBpp0289029	GO Process	GO:0043900	Regulation of multi-organism process
Doa	7227.FBpp0289029	GO Process	GO:0043901	Negative regulation of multi-organism process
Doa	7227.FBpp0289029	GO Process	GO:0044237	Cellular metabolic process
Doa	7227.FBpp0289029	GO Process	GO:0044238	Primary metabolic process
Doa	7227.FBpp0289029	GO Process	GO:0044260	Cellular macromolecule metabolic process
Doa	7227.FBpp0289029	GO Process	GO:0044267	Cellular protein metabolic process
Doa	7227.FBpp0289029	GO Process	GO:0045184	Establishment of protein localization
Doa	7227.FBpp0289029	GO Process	GO:0045752	Positive regulation of Toll signaling pathway
Doa	7227.FBpp0289029	GO Process	GO:0046530	Photoreceptor cell differentiation
Doa	7227.FBpp0289029	GO Process	GO:0046777	Protein autophosphorylation
Doa	7227.FBpp0289029	GO Process	GO:0046903	Secretion
Doa	7227.FBpp0289029	GO Process	GO:0048024	Regulation of mRNA splicing, via spliceosome
Doa	7227.FBpp0289029	GO Process	GO:0048468	Cell development
Doa	7227.FBpp0289029	GO Process	GO:0048513	Animal organ development
Doa	7227.FBpp0289029	GO Process	GO:0048518	Positive regulation of biological process
Doa	7227.FBpp0289029	GO Process	GO:0048519	Negative regulation of biological process
Doa	7227.FBpp0289029	GO Process	GO:0048522	Positive regulation of cellular process
Doa	7227.FBpp0289029	GO Process	GO:0048523	Negative regulation of cellular process
Doa	7227.FBpp0289029	GO Process	GO:0048583	Regulation of response to stimulus
Doa	7227.FBpp0289029	GO Process	GO:0048584	Positive regulation of response to stimulus
Doa	7227.FBpp0289029	GO Process	GO:0048592	Eye morphogenesis
Doa	7227.FBpp0289029	GO Process	GO:0048666	Neuron development
Doa	7227.FBpp0289029	GO Process	GO:0048699	Generation of neurons
Doa	7227.FBpp0289029	GO Process	GO:0048731	System development
Doa	7227.FBpp0289029	GO Process	GO:0048749	Compound eye development
Doa	7227.FBpp0289029	GO Process	GO:0048856	Anatomical structure development
Doa	7227.FBpp0289029	GO Process	GO:0048869	Cellular developmental process
Doa	7227.FBpp0289029	GO Process	GO:0048880	Sensory system development
Doa	7227.FBpp0289029	GO Process	GO:0050684	Regulation of mRNA processing
Doa	7227.FBpp0289029	GO Process	GO:0050776	Regulation of immune response
Doa	7227.FBpp0289029	GO Process	GO:0050778	Positive regulation of immune response
Doa	7227.FBpp0289029	GO Process	GO:0050789	Regulation of biological process
Doa	7227.FBpp0289029	GO Process	GO:0050794	Regulation of cellular process
Doa	7227.FBpp0289029	GO Process	GO:0051171	Regulation of nitrogen compound metabolic process
Doa	7227.FBpp0289029	GO Process	GO:0051179	Localization
Doa	7227.FBpp0289029	GO Process	GO:0051234	Establishment of localization
Doa	7227.FBpp0289029	GO Process	GO:0051239	Regulation of multicellular organismal process
Doa	7227.FBpp0289029	GO Process	GO:0051241	Negative regulation of multicellular organismal process
Doa	7227.FBpp0289029	GO Process	GO:0051252	Regulation of RNA metabolic process
Doa	7227.FBpp0289029	GO Process	GO:0060255	Regulation of macromolecule metabolic process
Doa	7227.FBpp0289029	GO Process	GO:0065007	Biological regulation
Doa	7227.FBpp0289029	GO Process	GO:0071692	Protein localization to extracellular region
Doa	7227.FBpp0289029	GO Process	GO:0071702	Organic substance transport
Doa	7227.FBpp0289029	GO Process	GO:0071704	Organic substance metabolic process
Doa	7227.FBpp0289029	GO Process	GO:0071705	Nitrogen compound transport
Doa	7227.FBpp0289029	GO Process	GO:0080090	Regulation of primary metabolic process
Doa	7227.FBpp0289029	GO Process	GO:0090596	Sensory organ morphogenesis
Doa	7227.FBpp0289029	GO Process	GO:0140352	Export from cell
Doa	7227.FBpp0289029	GO Process	GO:0150063	Visual system development
Doa	7227.FBpp0289029	GO Process	GO:1901564	Organonitrogen compound metabolic process
Doa	7227.FBpp0289029	GO Process	GO:1903311	Regulation of mRNA metabolic process
Doa	7227.FBpp0289029	GO Process	GO:1905936	Regulation of germ cell proliferation
Doa	7227.FBpp0289029	GO Process	GO:1905937	Negative regulation of germ cell proliferation
Doa	7227.FBpp0289029	GO Process	GO:2000241	Regulation of reproductive process
Doa	7227.FBpp0289029	GO Process	GO:2000242	Negative regulation of reproductive process
Doa	7227.FBpp0289029	GO Process	GO:2000254	Regulation of male germ cell proliferation
Doa	7227.FBpp0289029	GO Process	GO:2000255	Negative regulation of male germ cell proliferation
Doa	7227.FBpp0289029	GO Function	GO:0000166	Nucleotide binding
Doa	7227.FBpp0289029	GO Function	GO:0003824	Catalytic activity
Doa	7227.FBpp0289029	GO Function	GO:0004672	Protein kinase activity
Doa	7227.FBpp0289029	GO Function	GO:0004674	Protein serine/threonine kinase activity
Doa	7227.FBpp0289029	GO Function	GO:0005488	Binding
Doa	7227.FBpp0289029	GO Function	GO:0005524	ATP binding
Doa	7227.FBpp0289029	GO Function	GO:0016301	Kinase activity
Doa	7227.FBpp0289029	GO Function	GO:0016740	Transferase activity
Doa	7227.FBpp0289029	GO Function	GO:0016772	Transferase activity, transferring phosphorus-containing groups
Doa	7227.FBpp0289029	GO Function	GO:0016773	Phosphotransferase activity, alcohol group as acceptor
Doa	7227.FBpp0289029	GO Function	GO:0017076	Purine nucleotide binding
Doa	7227.FBpp0289029	GO Function	GO:0030554	Adenyl nucleotide binding
Doa	7227.FBpp0289029	GO Function	GO:0032553	Ribonucleotide binding
Doa	7227.FBpp0289029	GO Function	GO:0032555	Purine ribonucleotide binding
Doa	7227.FBpp0289029	GO Function	GO:0032559	Adenyl ribonucleotide binding
Doa	7227.FBpp0289029	GO Function	GO:0035639	Purine ribonucleoside triphosphate binding
Doa	7227.FBpp0289029	GO Function	GO:0036094	Small molecule binding
Doa	7227.FBpp0289029	GO Function	GO:0043167	Ion binding
Doa	7227.FBpp0289029	GO Function	GO:0043168	Anion binding
Doa	7227.FBpp0289029	GO Function	GO:0097159	Organic cyclic compound binding
Doa	7227.FBpp0289029	GO Function	GO:0097367	Carbohydrate derivative binding
Doa	7227.FBpp0289029	GO Function	GO:0140096	Catalytic activity, acting on a protein
Doa	7227.FBpp0289029	GO Function	GO:1901265	Nucleoside phosphate binding
Doa	7227.FBpp0289029	GO Function	GO:1901363	Heterocyclic compound binding
Doa	7227.FBpp0289029	GO Component	GO:0005622	Intracellular
Doa	7227.FBpp0289029	GO Component	GO:0005634	Nucleus
Doa	7227.FBpp0289029	GO Component	GO:0005737	Cytoplasm
Doa	7227.FBpp0289029	GO Component	GO:0005783	Endoplasmic reticulum
Doa	7227.FBpp0289029	GO Component	GO:0012505	Endomembrane system
Doa	7227.FBpp0289029	GO Component	GO:0043226	Organelle
Doa	7227.FBpp0289029	GO Component	GO:0043227	Membrane-bounded organelle
Doa	7227.FBpp0289029	GO Component	GO:0043229	Intracellular organelle
Doa	7227.FBpp0289029	GO Component	GO:0043231	Intracellular membrane-bounded organelle
Doa	7227.FBpp0289029	GO Component	GO:0110165	Cellular anatomical entity
Doa	7227.FBpp0289029	STRING clusters	CL:14809	Mostly uncharacterized, incl. Pleiotrophin/Midkine, C-terminal domain, and type Is terminal bouton
Doa	7227.FBpp0289029	STRING clusters	CL:14810	Mostly uncharacterized, incl. Glutamate-rich protein 2, and Zinc finger protein 608/609
Doa	7227.FBpp0289029	WikiPathways	WP142	mRNA processing
Doa	7227.FBpp0289029	COMPARTMENTS	GOCC:0005622	Intracellular
Doa	7227.FBpp0289029	COMPARTMENTS	GOCC:0005634	Nucleus
Doa	7227.FBpp0289029	COMPARTMENTS	GOCC:0005737	Cytoplasm
Doa	7227.FBpp0289029	COMPARTMENTS	GOCC:0005783	Endoplasmic reticulum
Doa	7227.FBpp0289029	COMPARTMENTS	GOCC:0012505	Endomembrane system
Doa	7227.FBpp0289029	COMPARTMENTS	GOCC:0043226	Organelle
Doa	7227.FBpp0289029	COMPARTMENTS	GOCC:0043227	Membrane-bounded organelle
Doa	7227.FBpp0289029	COMPARTMENTS	GOCC:0043229	Intracellular organelle
Doa	7227.FBpp0289029	COMPARTMENTS	GOCC:0043231	Intracellular membrane-bounded organelle
Doa	7227.FBpp0289029	COMPARTMENTS	GOCC:0110165	Cellular anatomical entity
Doa	7227.FBpp0289029	Monarch	FBcv:0000349	Viable
Doa	7227.FBpp0289029	Monarch	FBcv:0000350	Partially lethal - majority live
Doa	7227.FBpp0289029	Monarch	FBcv:0000351	Lethal
Doa	7227.FBpp0289029	Monarch	FBcv:0000353	Cell lethal
Doa	7227.FBpp0289029	Monarch	FBcv:0000354	Visible
Doa	7227.FBpp0289029	Monarch	FBcv:0000355	Abnormal eye color
Doa	7227.FBpp0289029	Monarch	FBcv:0000364	Sterile
Doa	7227.FBpp0289029	Monarch	FBcv:0000365	Semi-sterile
Doa	7227.FBpp0289029	Monarch	FBcv:0000366	Female sterile
Doa	7227.FBpp0289029	Monarch	FBcv:0000367	Female semi-sterile
Doa	7227.FBpp0289029	Monarch	FBcv:0000370	Male sterile
Doa	7227.FBpp0289029	Monarch	FBcv:0000374	Fertile
Doa	7227.FBpp0289029	Monarch	FBcv:0000417	Abnormal flight
Doa	7227.FBpp0289029	Monarch	FBcv:0000424	Abnormal cell death
Doa	7227.FBpp0289029	Monarch	FBcv:0000439	Chemical resistant
Doa	7227.FBpp0289029	Monarch	FBcv:0002000	Lethal - all die before end of P-stage
Doa	7227.FBpp0289029	Monarch	FBcv:0002002	Lethal - all die before end of larval stage
Doa	7227.FBpp0289029	Monarch	FBcv:0002004	Increased mortality
Doa	7227.FBpp0289029	Monarch	FBcv:0002015	Partially lethal
Doa	7227.FBpp0289029	Monarch	FBcv:0002019	Increased mortality during development
Doa	7227.FBpp0289029	Monarch	FBcv:0002020	Some die during P-stage
Doa	7227.FBpp0289029	Monarch	FBcv:0002023	Some die during larval stage
Doa	7227.FBpp0289029	Monarch	FBcv:0002026	Lethal - all die before end of prepupal stage
Doa	7227.FBpp0289029	Monarch	FBcv:0002027	Lethal - all die before end of pupal stage
Doa	7227.FBpp0289029	Monarch	FBcv:0002039	Some die during pupal stage
Doa	7227.FBpp0289029	Monarch	FBcv:0002041	Some die during embryonic stage
Doa	7227.FBpp0289029	UniProt Keywords	KW-0025	Alternative splicing
Doa	7227.FBpp0289029	UniProt Keywords	KW-0067	ATP-binding
Doa	7227.FBpp0289029	UniProt Keywords	KW-0217	Developmental protein
Doa	7227.FBpp0289029	UniProt Keywords	KW-0418	Kinase
Doa	7227.FBpp0289029	UniProt Keywords	KW-0539	Nucleus
Doa	7227.FBpp0289029	UniProt Keywords	KW-0547	Nucleotide-binding
Doa	7227.FBpp0289029	UniProt Keywords	KW-0597	Phosphoprotein
Doa	7227.FBpp0289029	UniProt Keywords	KW-0716	Sensory transduction
Doa	7227.FBpp0289029	UniProt Keywords	KW-0723	Serine/threonine-protein kinase
Doa	7227.FBpp0289029	UniProt Keywords	KW-0808	Transferase
Doa	7227.FBpp0289029	UniProt Keywords	KW-0829	Tyrosine-protein kinase
Doa	7227.FBpp0289029	UniProt Keywords	KW-0844	Vision
Doa	7227.FBpp0289029	UniProt Keywords	KW-0963	Cytoplasm
Doa	7227.FBpp0289029	Pfam	PF00069	Protein kinase domain
Doa	7227.FBpp0289029	Pfam	PF07714	Protein tyrosine kinase
Doa	7227.FBpp0289029	InterPro	IPR000719	Protein kinase domain
Doa	7227.FBpp0289029	InterPro	IPR008271	Serine/threonine-protein kinase, active site
Doa	7227.FBpp0289029	InterPro	IPR011009	Protein kinase-like domain superfamily
Doa	7227.FBpp0289029	InterPro	IPR017441	Protein kinase, ATP binding site
Doa	7227.FBpp0289029	SMART	SM00220	Serine/Threonine protein kinases, catalytic domain
Dp	7227.FBpp0086853	GO Process	GO:0000003	Reproduction
Dp	7227.FBpp0086853	GO Process	GO:0000278	Mitotic cell cycle
Dp	7227.FBpp0086853	GO Process	GO:0002009	Morphogenesis of an epithelium
Dp	7227.FBpp0086853	GO Process	GO:0002064	Epithelial cell development
Dp	7227.FBpp0086853	GO Process	GO:0002065	Columnar/cuboidal epithelial cell differentiation
Dp	7227.FBpp0086853	GO Process	GO:0002066	Columnar/cuboidal epithelial cell development
Dp	7227.FBpp0086853	GO Process	GO:0003002	Regionalization
Dp	7227.FBpp0086853	GO Process	GO:0003006	Developmental process involved in reproduction
Dp	7227.FBpp0086853	GO Process	GO:0006139	Nucleobase-containing compound metabolic process
Dp	7227.FBpp0086853	GO Process	GO:0006259	DNA metabolic process
Dp	7227.FBpp0086853	GO Process	GO:0006277	DNA amplification
Dp	7227.FBpp0086853	GO Process	GO:0006355	Regulation of transcription, DNA-templated
Dp	7227.FBpp0086853	GO Process	GO:0006357	Regulation of transcription by RNA polymerase II
Dp	7227.FBpp0086853	GO Process	GO:0006725	Cellular aromatic compound metabolic process
Dp	7227.FBpp0086853	GO Process	GO:0006807	Nitrogen compound metabolic process
Dp	7227.FBpp0086853	GO Process	GO:0006915	Apoptotic process
Dp	7227.FBpp0086853	GO Process	GO:0006950	Response to stress
Dp	7227.FBpp0086853	GO Process	GO:0006974	Cellular response to DNA damage stimulus
Dp	7227.FBpp0086853	GO Process	GO:0007049	Cell cycle
Dp	7227.FBpp0086853	GO Process	GO:0007113	Endomitotic cell cycle
Dp	7227.FBpp0086853	GO Process	GO:0007154	Cell communication
Dp	7227.FBpp0086853	GO Process	GO:0007163	Establishment or maintenance of cell polarity
Dp	7227.FBpp0086853	GO Process	GO:0007165	Signal transduction
Dp	7227.FBpp0086853	GO Process	GO:0007275	Multicellular organism development
Dp	7227.FBpp0086853	GO Process	GO:0007276	Gamete generation
Dp	7227.FBpp0086853	GO Process	GO:0007281	Germ cell development
Dp	7227.FBpp0086853	GO Process	GO:0007292	Female gamete generation
Dp	7227.FBpp0086853	GO Process	GO:0007304	Chorion-containing eggshell formation
Dp	7227.FBpp0086853	GO Process	GO:0007306	Eggshell chorion assembly
Dp	7227.FBpp0086853	GO Process	GO:0007307	Eggshell chorion gene amplification
Dp	7227.FBpp0086853	GO Process	GO:0007389	Pattern specification process
Dp	7227.FBpp0086853	GO Process	GO:0008069	Dorsal/ventral axis specification, ovarian follicular epithelium
Dp	7227.FBpp0086853	GO Process	GO:0008152	Metabolic process
Dp	7227.FBpp0086853	GO Process	GO:0008219	Cell death
Dp	7227.FBpp0086853	GO Process	GO:0008630	Intrinsic apoptotic signaling pathway in response to DNA damage
Dp	7227.FBpp0086853	GO Process	GO:0009058	Biosynthetic process
Dp	7227.FBpp0086853	GO Process	GO:0009059	Macromolecule biosynthetic process
Dp	7227.FBpp0086853	GO Process	GO:0009653	Anatomical structure morphogenesis
Dp	7227.FBpp0086853	GO Process	GO:0009798	Axis specification
Dp	7227.FBpp0086853	GO Process	GO:0009888	Tissue development
Dp	7227.FBpp0086853	GO Process	GO:0009889	Regulation of biosynthetic process
Dp	7227.FBpp0086853	GO Process	GO:0009893	Positive regulation of metabolic process
Dp	7227.FBpp0086853	GO Process	GO:0009950	Dorsal/ventral axis specification
Dp	7227.FBpp0086853	GO Process	GO:0009953	Dorsal/ventral pattern formation
Dp	7227.FBpp0086853	GO Process	GO:0009987	Cellular process
Dp	7227.FBpp0086853	GO Process	GO:0010468	Regulation of gene expression
Dp	7227.FBpp0086853	GO Process	GO:0010556	Regulation of macromolecule biosynthetic process
Dp	7227.FBpp0086853	GO Process	GO:0010604	Positive regulation of macromolecule metabolic process
Dp	7227.FBpp0086853	GO Process	GO:0010623	Programmed cell death involved in cell development
Dp	7227.FBpp0086853	GO Process	GO:0010628	Positive regulation of gene expression
Dp	7227.FBpp0086853	GO Process	GO:0010720	Positive regulation of cell development
Dp	7227.FBpp0086853	GO Process	GO:0010927	Cellular component assembly involved in morphogenesis
Dp	7227.FBpp0086853	GO Process	GO:0010941	Regulation of cell death
Dp	7227.FBpp0086853	GO Process	GO:0010942	Positive regulation of cell death
Dp	7227.FBpp0086853	GO Process	GO:0012501	Programmed cell death
Dp	7227.FBpp0086853	GO Process	GO:0016043	Cellular component organization
Dp	7227.FBpp0086853	GO Process	GO:0016333	Morphogenesis of follicular epithelium
Dp	7227.FBpp0086853	GO Process	GO:0016334	Establishment or maintenance of polarity of follicular epithelium
Dp	7227.FBpp0086853	GO Process	GO:0018130	Heterocycle biosynthetic process
Dp	7227.FBpp0086853	GO Process	GO:0019219	Regulation of nucleobase-containing compound metabolic process
Dp	7227.FBpp0086853	GO Process	GO:0019222	Regulation of metabolic process
Dp	7227.FBpp0086853	GO Process	GO:0019438	Aromatic compound biosynthetic process
Dp	7227.FBpp0086853	GO Process	GO:0019953	Sexual reproduction
Dp	7227.FBpp0086853	GO Process	GO:0022412	Cellular process involved in reproduction in multicellular organism
Dp	7227.FBpp0086853	GO Process	GO:0022414	Reproductive process
Dp	7227.FBpp0086853	GO Process	GO:0022607	Cellular component assembly
Dp	7227.FBpp0086853	GO Process	GO:0023052	Signaling
Dp	7227.FBpp0086853	GO Process	GO:0030154	Cell differentiation
Dp	7227.FBpp0086853	GO Process	GO:0030703	Eggshell formation
Dp	7227.FBpp0086853	GO Process	GO:0030707	Ovarian follicle cell development
Dp	7227.FBpp0086853	GO Process	GO:0030855	Epithelial cell differentiation
Dp	7227.FBpp0086853	GO Process	GO:0031323	Regulation of cellular metabolic process
Dp	7227.FBpp0086853	GO Process	GO:0031326	Regulation of cellular biosynthetic process
Dp	7227.FBpp0086853	GO Process	GO:0032501	Multicellular organismal process
Dp	7227.FBpp0086853	GO Process	GO:0032502	Developmental process
Dp	7227.FBpp0086853	GO Process	GO:0032504	Multicellular organism reproduction
Dp	7227.FBpp0086853	GO Process	GO:0032989	Cellular component morphogenesis
Dp	7227.FBpp0086853	GO Process	GO:0033554	Cellular response to stress
Dp	7227.FBpp0086853	GO Process	GO:0034641	Cellular nitrogen compound metabolic process
Dp	7227.FBpp0086853	GO Process	GO:0034645	Cellular macromolecule biosynthetic process
Dp	7227.FBpp0086853	GO Process	GO:0034654	Nucleobase-containing compound biosynthetic process
Dp	7227.FBpp0086853	GO Process	GO:0035556	Intracellular signal transduction
Dp	7227.FBpp0086853	GO Process	GO:0042981	Regulation of apoptotic process
Dp	7227.FBpp0086853	GO Process	GO:0043065	Positive regulation of apoptotic process
Dp	7227.FBpp0086853	GO Process	GO:0043067	Regulation of programmed cell death
Dp	7227.FBpp0086853	GO Process	GO:0043068	Positive regulation of programmed cell death
Dp	7227.FBpp0086853	GO Process	GO:0043170	Macromolecule metabolic process
Dp	7227.FBpp0086853	GO Process	GO:0043900	Regulation of multi-organism process
Dp	7227.FBpp0086853	GO Process	GO:0043902	Positive regulation of multi-organism process
Dp	7227.FBpp0086853	GO Process	GO:0044085	Cellular component biogenesis
Dp	7227.FBpp0086853	GO Process	GO:0044237	Cellular metabolic process
Dp	7227.FBpp0086853	GO Process	GO:0044238	Primary metabolic process
Dp	7227.FBpp0086853	GO Process	GO:0044249	Cellular biosynthetic process
Dp	7227.FBpp0086853	GO Process	GO:0044260	Cellular macromolecule metabolic process
Dp	7227.FBpp0086853	GO Process	GO:0044271	Cellular nitrogen compound biosynthetic process
Dp	7227.FBpp0086853	GO Process	GO:0044703	Multi-organism reproductive process
Dp	7227.FBpp0086853	GO Process	GO:0045229	External encapsulating structure organization
Dp	7227.FBpp0086853	GO Process	GO:0045476	Nurse cell apoptotic process
Dp	7227.FBpp0086853	GO Process	GO:0045477	Regulation of nurse cell apoptotic process
Dp	7227.FBpp0086853	GO Process	GO:0045595	Regulation of cell differentiation
Dp	7227.FBpp0086853	GO Process	GO:0045597	Positive regulation of cell differentiation
Dp	7227.FBpp0086853	GO Process	GO:0045850	Positive regulation of nurse cell apoptotic process
Dp	7227.FBpp0086853	GO Process	GO:0046483	Heterocycle metabolic process
Dp	7227.FBpp0086853	GO Process	GO:0048468	Cell development
Dp	7227.FBpp0086853	GO Process	GO:0048477	Oogenesis
Dp	7227.FBpp0086853	GO Process	GO:0048518	Positive regulation of biological process
Dp	7227.FBpp0086853	GO Process	GO:0048522	Positive regulation of cellular process
Dp	7227.FBpp0086853	GO Process	GO:0048609	Multicellular organismal reproductive process
Dp	7227.FBpp0086853	GO Process	GO:0048646	Anatomical structure formation involved in morphogenesis
Dp	7227.FBpp0086853	GO Process	GO:0048729	Tissue morphogenesis
Dp	7227.FBpp0086853	GO Process	GO:0048856	Anatomical structure development
Dp	7227.FBpp0086853	GO Process	GO:0048869	Cellular developmental process
Dp	7227.FBpp0086853	GO Process	GO:0050789	Regulation of biological process
Dp	7227.FBpp0086853	GO Process	GO:0050793	Regulation of developmental process
Dp	7227.FBpp0086853	GO Process	GO:0050794	Regulation of cellular process
Dp	7227.FBpp0086853	GO Process	GO:0050896	Response to stimulus
Dp	7227.FBpp0086853	GO Process	GO:0051094	Positive regulation of developmental process
Dp	7227.FBpp0086853	GO Process	GO:0051171	Regulation of nitrogen compound metabolic process
Dp	7227.FBpp0086853	GO Process	GO:0051239	Regulation of multicellular organismal process
Dp	7227.FBpp0086853	GO Process	GO:0051240	Positive regulation of multicellular organismal process
Dp	7227.FBpp0086853	GO Process	GO:0051252	Regulation of RNA metabolic process
Dp	7227.FBpp0086853	GO Process	GO:0051704	Multi-organism process
Dp	7227.FBpp0086853	GO Process	GO:0051716	Cellular response to stimulus
Dp	7227.FBpp0086853	GO Process	GO:0051726	Regulation of cell cycle
Dp	7227.FBpp0086853	GO Process	GO:0060255	Regulation of macromolecule metabolic process
Dp	7227.FBpp0086853	GO Process	GO:0060284	Regulation of cell development
Dp	7227.FBpp0086853	GO Process	GO:0060429	Epithelium development
Dp	7227.FBpp0086853	GO Process	GO:0065007	Biological regulation
Dp	7227.FBpp0086853	GO Process	GO:0071704	Organic substance metabolic process
Dp	7227.FBpp0086853	GO Process	GO:0071840	Cellular component organization or biogenesis
Dp	7227.FBpp0086853	GO Process	GO:0071897	DNA biosynthetic process
Dp	7227.FBpp0086853	GO Process	GO:0080090	Regulation of primary metabolic process
Dp	7227.FBpp0086853	GO Process	GO:0090304	Nucleic acid metabolic process
Dp	7227.FBpp0086853	GO Process	GO:0097190	Apoptotic signaling pathway
Dp	7227.FBpp0086853	GO Process	GO:0097193	Intrinsic apoptotic signaling pathway
Dp	7227.FBpp0086853	GO Process	GO:1901360	Organic cyclic compound metabolic process
Dp	7227.FBpp0086853	GO Process	GO:1901362	Organic cyclic compound biosynthetic process
Dp	7227.FBpp0086853	GO Process	GO:1901576	Organic substance biosynthetic process
Dp	7227.FBpp0086853	GO Process	GO:1902742	Apoptotic process involved in development
Dp	7227.FBpp0086853	GO Process	GO:1903506	Regulation of nucleic acid-templated transcription
Dp	7227.FBpp0086853	GO Process	GO:1904747	Positive regulation of apoptotic process involved in development
Dp	7227.FBpp0086853	GO Process	GO:1904748	Regulation of apoptotic process involved in development
Dp	7227.FBpp0086853	GO Process	GO:1905879	Regulation of oogenesis
Dp	7227.FBpp0086853	GO Process	GO:1905881	Positive regulation of oogenesis
Dp	7227.FBpp0086853	GO Process	GO:2000112	Regulation of cellular macromolecule biosynthetic process
Dp	7227.FBpp0086853	GO Process	GO:2000241	Regulation of reproductive process
Dp	7227.FBpp0086853	GO Process	GO:2000243	Positive regulation of reproductive process
Dp	7227.FBpp0086853	GO Process	GO:2001141	Regulation of RNA biosynthetic process
Dp	7227.FBpp0086853	GO Function	GO:0003676	Nucleic acid binding
Dp	7227.FBpp0086853	GO Function	GO:0003677	DNA binding
Dp	7227.FBpp0086853	GO Function	GO:0005488	Binding
Dp	7227.FBpp0086853	GO Function	GO:0005515	Protein binding
Dp	7227.FBpp0086853	GO Function	GO:0008134	Transcription factor binding
Dp	7227.FBpp0086853	GO Function	GO:0097159	Organic cyclic compound binding
Dp	7227.FBpp0086853	GO Function	GO:1901363	Heterocyclic compound binding
Dp	7227.FBpp0086853	GO Component	GO:0005622	Intracellular
Dp	7227.FBpp0086853	GO Component	GO:0005634	Nucleus
Dp	7227.FBpp0086853	GO Component	GO:0005667	Transcription regulator complex
Dp	7227.FBpp0086853	GO Component	GO:0005694	Chromosome
Dp	7227.FBpp0086853	GO Component	GO:0031523	Myb complex
Dp	7227.FBpp0086853	GO Component	GO:0032991	Protein-containing complex
Dp	7227.FBpp0086853	GO Component	GO:0035189	Rb-E2F complex
Dp	7227.FBpp0086853	GO Component	GO:0043226	Organelle
Dp	7227.FBpp0086853	GO Component	GO:0043227	Membrane-bounded organelle
Dp	7227.FBpp0086853	GO Component	GO:0043228	Non-membrane-bounded organelle
Dp	7227.FBpp0086853	GO Component	GO:0043229	Intracellular organelle
Dp	7227.FBpp0086853	GO Component	GO:0043231	Intracellular membrane-bounded organelle
Dp	7227.FBpp0086853	GO Component	GO:0043232	Intracellular non-membrane-bounded organelle
Dp	7227.FBpp0086853	GO Component	GO:0090575	RNA polymerase II transcription regulator complex
Dp	7227.FBpp0086853	GO Component	GO:0110165	Cellular anatomical entity
Dp	7227.FBpp0086853	STRING clusters	CL:5681	Myb complex, and positive regulation of transcription involved in meiotic cell cycle
Dp	7227.FBpp0086853	STRING clusters	CL:5682	Myb complex
Dp	7227.FBpp0086853	Reactome	DME-1640170	Cell Cycle
Dp	7227.FBpp0086853	Reactome	DME-212436	Generic Transcription Pathway
Dp	7227.FBpp0086853	Reactome	DME-453279	Mitotic G1 phase and G1/S transition
Dp	7227.FBpp0086853	Reactome	DME-69231	Cyclin D associated events in G1
Dp	7227.FBpp0086853	Reactome	DME-69236	G1 Phase
Dp	7227.FBpp0086853	Reactome	DME-69278	Cell Cycle, Mitotic
Dp	7227.FBpp0086853	Reactome	DME-73857	RNA Polymerase II Transcription
Dp	7227.FBpp0086853	Reactome	DME-74160	Gene expression (Transcription)
Dp	7227.FBpp0086853	Reactome	DME-8953750	Transcriptional Regulation by E2F6
Dp	7227.FBpp0086853	COMPARTMENTS	GOCC:0005622	Intracellular
Dp	7227.FBpp0086853	COMPARTMENTS	GOCC:0005634	Nucleus
Dp	7227.FBpp0086853	COMPARTMENTS	GOCC:0005694	Chromosome
Dp	7227.FBpp0086853	COMPARTMENTS	GOCC:0031523	Myb complex
Dp	7227.FBpp0086853	COMPARTMENTS	GOCC:0032991	Protein-containing complex
Dp	7227.FBpp0086853	COMPARTMENTS	GOCC:0043226	Organelle
Dp	7227.FBpp0086853	COMPARTMENTS	GOCC:0043227	Membrane-bounded organelle
Dp	7227.FBpp0086853	COMPARTMENTS	GOCC:0043228	Non-membrane-bounded organelle
Dp	7227.FBpp0086853	COMPARTMENTS	GOCC:0043229	Intracellular organelle
Dp	7227.FBpp0086853	COMPARTMENTS	GOCC:0043231	Intracellular membrane-bounded organelle
Dp	7227.FBpp0086853	COMPARTMENTS	GOCC:0043232	Intracellular non-membrane-bounded organelle
Dp	7227.FBpp0086853	COMPARTMENTS	GOCC:0110165	Cellular anatomical entity
Dp	7227.FBpp0086853	Monarch	FBcv:0000349	Viable
Dp	7227.FBpp0086853	Monarch	FBcv:0000350	Partially lethal - majority live
Dp	7227.FBpp0086853	Monarch	FBcv:0000351	Lethal
Dp	7227.FBpp0086853	Monarch	FBcv:0000354	Visible
Dp	7227.FBpp0086853	Monarch	FBcv:0000364	Sterile
Dp	7227.FBpp0086853	Monarch	FBcv:0000366	Female sterile
Dp	7227.FBpp0086853	Monarch	FBcv:0000374	Fertile
Dp	7227.FBpp0086853	Monarch	FBcv:0000382	Non-suppressor of variegation
Dp	7227.FBpp0086853	Monarch	FBcv:0000424	Abnormal cell death
Dp	7227.FBpp0086853	Monarch	FBcv:0000435	Abnormal neuroanatomy
Dp	7227.FBpp0086853	Monarch	FBcv:0002000	Lethal - all die before end of P-stage
Dp	7227.FBpp0086853	Monarch	FBcv:0002002	Lethal - all die before end of larval stage
Dp	7227.FBpp0086853	Monarch	FBcv:0002004	Increased mortality
Dp	7227.FBpp0086853	Monarch	FBcv:0002005	Lethal - all die during P-stage
Dp	7227.FBpp0086853	Monarch	FBcv:0002010	Majority die during P-stage
Dp	7227.FBpp0086853	Monarch	FBcv:0002015	Partially lethal
Dp	7227.FBpp0086853	Monarch	FBcv:0002019	Increased mortality during development
Dp	7227.FBpp0086853	Monarch	FBcv:0002020	Some die during P-stage
Dp	7227.FBpp0086853	Monarch	FBcv:0002023	Some die during larval stage
Dp	7227.FBpp0086853	Monarch	FBcv:0002026	Lethal - all die before end of prepupal stage
Dp	7227.FBpp0086853	Monarch	FBcv:0002027	Lethal - all die before end of pupal stage
Dp	7227.FBpp0086853	Monarch	FBcv:0002039	Some die during pupal stage
Dp	7227.FBpp0086853	UniProt Keywords	KW-0010	Activator
Dp	7227.FBpp0086853	UniProt Keywords	KW-0025	Alternative splicing
Dp	7227.FBpp0086853	UniProt Keywords	KW-0238	DNA-binding
Dp	7227.FBpp0086853	UniProt Keywords	KW-0539	Nucleus
Dp	7227.FBpp0086853	UniProt Keywords	KW-0597	Phosphoprotein
Dp	7227.FBpp0086853	UniProt Keywords	KW-0678	Repressor
Dp	7227.FBpp0086853	UniProt Keywords	KW-0804	Transcription
Dp	7227.FBpp0086853	UniProt Keywords	KW-0805	Transcription regulation
Dp	7227.FBpp0086853	Pfam	PF02319	E2F/DP family winged-helix DNA-binding domain
Dp	7227.FBpp0086853	Pfam	PF08781	Transcription factor DP
Dp	7227.FBpp0086853	InterPro	IPR003316	E2F/DP family, winged-helix DNA-binding domain
Dp	7227.FBpp0086853	InterPro	IPR014889	Transcription factor DP, C-terminal
Dp	7227.FBpp0086853	InterPro	IPR015648	Transcription factor DP
Dp	7227.FBpp0086853	InterPro	IPR036388	Winged helix-like DNA-binding domain superfamily
Dp	7227.FBpp0086853	InterPro	IPR036390	Winged helix DNA-binding domain superfamily
Dp	7227.FBpp0086853	InterPro	IPR037241	E2F-DP heterodimerization region
Dp	7227.FBpp0086853	InterPro	IPR038168	Transcription factor DP, C-terminal domain superfamily
Dp	7227.FBpp0086853	SMART	SM01138	Transcription factor DP
Dp	7227.FBpp0086853	SMART	SM01372	E2F/DP family winged-helix DNA-binding domain
Dys	7227.FBpp0110219	GO Process	GO:0001505	Regulation of neurotransmitter levels
Dys	7227.FBpp0110219	GO Process	GO:0002009	Morphogenesis of an epithelium
Dys	7227.FBpp0110219	GO Process	GO:0002165	Instar larval or pupal development
Dys	7227.FBpp0110219	GO Process	GO:0003002	Regionalization
Dys	7227.FBpp0110219	GO Process	GO:0007154	Cell communication
Dys	7227.FBpp0110219	GO Process	GO:0007163	Establishment or maintenance of cell polarity
Dys	7227.FBpp0110219	GO Process	GO:0007267	Cell-cell signaling
Dys	7227.FBpp0110219	GO Process	GO:0007268	Chemical synaptic transmission
Dys	7227.FBpp0110219	GO Process	GO:0007274	Neuromuscular synaptic transmission
Dys	7227.FBpp0110219	GO Process	GO:0007275	Multicellular organism development
Dys	7227.FBpp0110219	GO Process	GO:0007389	Pattern specification process
Dys	7227.FBpp0110219	GO Process	GO:0007444	Imaginal disc development
Dys	7227.FBpp0110219	GO Process	GO:0007472	Wing disc morphogenesis
Dys	7227.FBpp0110219	GO Process	GO:0007474	Imaginal disc-derived wing vein specification
Dys	7227.FBpp0110219	GO Process	GO:0007476	Imaginal disc-derived wing morphogenesis
Dys	7227.FBpp0110219	GO Process	GO:0007517	Muscle organ development
Dys	7227.FBpp0110219	GO Process	GO:0007552	Metamorphosis
Dys	7227.FBpp0110219	GO Process	GO:0007560	Imaginal disc morphogenesis
Dys	7227.FBpp0110219	GO Process	GO:0008586	Imaginal disc-derived wing vein morphogenesis
Dys	7227.FBpp0110219	GO Process	GO:0009653	Anatomical structure morphogenesis
Dys	7227.FBpp0110219	GO Process	GO:0009791	Post-embryonic development
Dys	7227.FBpp0110219	GO Process	GO:0009886	Post-embryonic animal morphogenesis
Dys	7227.FBpp0110219	GO Process	GO:0009887	Animal organ morphogenesis
Dys	7227.FBpp0110219	GO Process	GO:0009888	Tissue development
Dys	7227.FBpp0110219	GO Process	GO:0009987	Cellular process
Dys	7227.FBpp0110219	GO Process	GO:0010646	Regulation of cell communication
Dys	7227.FBpp0110219	GO Process	GO:0019725	Cellular homeostasis
Dys	7227.FBpp0110219	GO Process	GO:0023051	Regulation of signaling
Dys	7227.FBpp0110219	GO Process	GO:0023052	Signaling
Dys	7227.FBpp0110219	GO Process	GO:0030010	Establishment of cell polarity
Dys	7227.FBpp0110219	GO Process	GO:0032501	Multicellular organismal process
Dys	7227.FBpp0110219	GO Process	GO:0032502	Developmental process
Dys	7227.FBpp0110219	GO Process	GO:0032879	Regulation of localization
Dys	7227.FBpp0110219	GO Process	GO:0035107	Appendage morphogenesis
Dys	7227.FBpp0110219	GO Process	GO:0035114	Imaginal disc-derived appendage morphogenesis
Dys	7227.FBpp0110219	GO Process	GO:0035120	Post-embryonic appendage morphogenesis
Dys	7227.FBpp0110219	GO Process	GO:0035220	Wing disc development
Dys	7227.FBpp0110219	GO Process	GO:0035239	Tube morphogenesis
Dys	7227.FBpp0110219	GO Process	GO:0035295	Tube development
Dys	7227.FBpp0110219	GO Process	GO:0042592	Homeostatic process
Dys	7227.FBpp0110219	GO Process	GO:0046716	Muscle cell cellular homeostasis
Dys	7227.FBpp0110219	GO Process	GO:0046928	Regulation of neurotransmitter secretion
Dys	7227.FBpp0110219	GO Process	GO:0048167	Regulation of synaptic plasticity
Dys	7227.FBpp0110219	GO Process	GO:0048168	Regulation of neuronal synaptic plasticity
Dys	7227.FBpp0110219	GO Process	GO:0048172	Regulation of short-term neuronal synaptic plasticity
Dys	7227.FBpp0110219	GO Process	GO:0048513	Animal organ development
Dys	7227.FBpp0110219	GO Process	GO:0048563	Post-embryonic animal organ morphogenesis
Dys	7227.FBpp0110219	GO Process	GO:0048569	Post-embryonic animal organ development
Dys	7227.FBpp0110219	GO Process	GO:0048707	Instar larval or pupal morphogenesis
Dys	7227.FBpp0110219	GO Process	GO:0048729	Tissue morphogenesis
Dys	7227.FBpp0110219	GO Process	GO:0048731	System development
Dys	7227.FBpp0110219	GO Process	GO:0048736	Appendage development
Dys	7227.FBpp0110219	GO Process	GO:0048737	Imaginal disc-derived appendage development
Dys	7227.FBpp0110219	GO Process	GO:0048856	Anatomical structure development
Dys	7227.FBpp0110219	GO Process	GO:0050789	Regulation of biological process
Dys	7227.FBpp0110219	GO Process	GO:0050794	Regulation of cellular process
Dys	7227.FBpp0110219	GO Process	GO:0050804	Modulation of chemical synaptic transmission
Dys	7227.FBpp0110219	GO Process	GO:0051046	Regulation of secretion
Dys	7227.FBpp0110219	GO Process	GO:0051049	Regulation of transport
Dys	7227.FBpp0110219	GO Process	GO:0051588	Regulation of neurotransmitter transport
Dys	7227.FBpp0110219	GO Process	GO:0060249	Anatomical structure homeostasis
Dys	7227.FBpp0110219	GO Process	GO:0060341	Regulation of cellular localization
Dys	7227.FBpp0110219	GO Process	GO:0060429	Epithelium development
Dys	7227.FBpp0110219	GO Process	GO:0060562	Epithelial tube morphogenesis
Dys	7227.FBpp0110219	GO Process	GO:0061061	Muscle structure development
Dys	7227.FBpp0110219	GO Process	GO:0065007	Biological regulation
Dys	7227.FBpp0110219	GO Process	GO:0065008	Regulation of biological quality
Dys	7227.FBpp0110219	GO Process	GO:0098916	Anterograde trans-synaptic signaling
Dys	7227.FBpp0110219	GO Process	GO:0099177	Regulation of trans-synaptic signaling
Dys	7227.FBpp0110219	GO Process	GO:0099536	Synaptic signaling
Dys	7227.FBpp0110219	GO Process	GO:0099537	Trans-synaptic signaling
Dys	7227.FBpp0110219	GO Process	GO:1903530	Regulation of secretion by cell
Dys	7227.FBpp0110219	GO Function	GO:0005198	Structural molecule activity
Dys	7227.FBpp0110219	GO Function	GO:0005488	Binding
Dys	7227.FBpp0110219	GO Function	GO:0005515	Protein binding
Dys	7227.FBpp0110219	GO Function	GO:0008270	Zinc ion binding
Dys	7227.FBpp0110219	GO Function	GO:0008307	Structural constituent of muscle
Dys	7227.FBpp0110219	GO Function	GO:0019904	Protein domain specific binding
Dys	7227.FBpp0110219	GO Function	GO:0043167	Ion binding
Dys	7227.FBpp0110219	GO Function	GO:0043169	Cation binding
Dys	7227.FBpp0110219	GO Function	GO:0046872	Metal ion binding
Dys	7227.FBpp0110219	GO Function	GO:0046914	Transition metal ion binding
Dys	7227.FBpp0110219	GO Function	GO:0050699	WW domain binding
Dys	7227.FBpp0110219	GO Component	GO:0005622	Intracellular
Dys	7227.FBpp0110219	GO Component	GO:0005737	Cytoplasm
Dys	7227.FBpp0110219	GO Component	GO:0005856	Cytoskeleton
Dys	7227.FBpp0110219	GO Component	GO:0005886	Plasma membrane
Dys	7227.FBpp0110219	GO Component	GO:0005938	Cell cortex
Dys	7227.FBpp0110219	GO Component	GO:0016010	Dystrophin-associated glycoprotein complex
Dys	7227.FBpp0110219	GO Component	GO:0016020	Membrane
Dys	7227.FBpp0110219	GO Component	GO:0030054	Cell junction
Dys	7227.FBpp0110219	GO Component	GO:0032991	Protein-containing complex
Dys	7227.FBpp0110219	GO Component	GO:0043226	Organelle
Dys	7227.FBpp0110219	GO Component	GO:0043228	Non-membrane-bounded organelle
Dys	7227.FBpp0110219	GO Component	GO:0043229	Intracellular organelle
Dys	7227.FBpp0110219	GO Component	GO:0043232	Intracellular non-membrane-bounded organelle
Dys	7227.FBpp0110219	GO Component	GO:0045202	Synapse
Dys	7227.FBpp0110219	GO Component	GO:0071944	Cell periphery
Dys	7227.FBpp0110219	GO Component	GO:0090665	Glycoprotein complex
Dys	7227.FBpp0110219	GO Component	GO:0098796	Membrane protein complex
Dys	7227.FBpp0110219	GO Component	GO:0098797	Plasma membrane protein complex
Dys	7227.FBpp0110219	GO Component	GO:0110165	Cellular anatomical entity
Dys	7227.FBpp0110219	STRING clusters	CL:12237	Mixed, incl. Neuronal System, and plasma membrane protein complex
Dys	7227.FBpp0110219	STRING clusters	CL:12505	Mixed, incl. Nicotinic acetylcholine receptor, and glycoprotein complex
Dys	7227.FBpp0110219	STRING clusters	CL:12506	Mixed, incl. Nicotinic acetylcholine receptor, and glycoprotein complex
Dys	7227.FBpp0110219	STRING clusters	CL:12507	Nicotinic acetylcholine receptor, and glycoprotein complex
Dys	7227.FBpp0110219	STRING clusters	CL:12531	Glycoprotein complex, and Tyrosine-protein kinase, receptor ROR
Dys	7227.FBpp0110219	STRING clusters	CL:12533	Glycoprotein complex
Dys	7227.FBpp0110219	Reactome	DME-109582	Hemostasis
Dys	7227.FBpp0110219	Reactome	DME-114608	Platelet degranulation
Dys	7227.FBpp0110219	Reactome	DME-1500931	Cell-Cell communication
Dys	7227.FBpp0110219	Reactome	DME-446353	Cell-extracellular matrix interactions
Dys	7227.FBpp0110219	Reactome	DME-446388	Regulation of cytoskeletal remodeling and cell spreading by IPP complex components
Dys	7227.FBpp0110219	Reactome	DME-446728	Cell junction organization
Dys	7227.FBpp0110219	Reactome	DME-76002	Platelet activation, signaling and aggregation
Dys	7227.FBpp0110219	Reactome	DME-76005	Response to elevated platelet cytosolic Ca2+
Dys	7227.FBpp0110219	COMPARTMENTS	GOCC:0005576	Extracellular region
Dys	7227.FBpp0110219	COMPARTMENTS	GOCC:0005604	Basement membrane
Dys	7227.FBpp0110219	COMPARTMENTS	GOCC:0005607	laminin-2 complex
Dys	7227.FBpp0110219	COMPARTMENTS	GOCC:0005622	Intracellular
Dys	7227.FBpp0110219	COMPARTMENTS	GOCC:0005737	Cytoplasm
Dys	7227.FBpp0110219	COMPARTMENTS	GOCC:0005856	Cytoskeleton
Dys	7227.FBpp0110219	COMPARTMENTS	GOCC:0005886	Plasma membrane
Dys	7227.FBpp0110219	COMPARTMENTS	GOCC:0005938	Cell cortex
Dys	7227.FBpp0110219	COMPARTMENTS	GOCC:0016010	Dystrophin-associated glycoprotein complex
Dys	7227.FBpp0110219	COMPARTMENTS	GOCC:0016011	Dystroglycan complex
Dys	7227.FBpp0110219	COMPARTMENTS	GOCC:0016012	Sarcoglycan complex
Dys	7227.FBpp0110219	COMPARTMENTS	GOCC:0016013	Syntrophin complex
Dys	7227.FBpp0110219	COMPARTMENTS	GOCC:0016014	Dystrobrevin complex
Dys	7227.FBpp0110219	COMPARTMENTS	GOCC:0016020	Membrane
Dys	7227.FBpp0110219	COMPARTMENTS	GOCC:0030054	Cell junction
Dys	7227.FBpp0110219	COMPARTMENTS	GOCC:0031012	Extracellular matrix
Dys	7227.FBpp0110219	COMPARTMENTS	GOCC:0031594	Neuromuscular junction
Dys	7227.FBpp0110219	COMPARTMENTS	GOCC:0032991	Protein-containing complex
Dys	7227.FBpp0110219	COMPARTMENTS	GOCC:0043226	Organelle
Dys	7227.FBpp0110219	COMPARTMENTS	GOCC:0043228	Non-membrane-bounded organelle
Dys	7227.FBpp0110219	COMPARTMENTS	GOCC:0043229	Intracellular organelle
Dys	7227.FBpp0110219	COMPARTMENTS	GOCC:0043232	Intracellular non-membrane-bounded organelle
Dys	7227.FBpp0110219	COMPARTMENTS	GOCC:0043256	Laminin complex
Dys	7227.FBpp0110219	COMPARTMENTS	GOCC:0045202	Synapse
Dys	7227.FBpp0110219	COMPARTMENTS	GOCC:0062023	Collagen-containing extracellular matrix
Dys	7227.FBpp0110219	COMPARTMENTS	GOCC:0071944	Cell periphery
Dys	7227.FBpp0110219	COMPARTMENTS	GOCC:0090665	Glycoprotein complex
Dys	7227.FBpp0110219	COMPARTMENTS	GOCC:0098796	Membrane protein complex
Dys	7227.FBpp0110219	COMPARTMENTS	GOCC:0098797	Plasma membrane protein complex
Dys	7227.FBpp0110219	COMPARTMENTS	GOCC:0110165	Cellular anatomical entity
Dys	7227.FBpp0110219	Monarch	FBcv:0000349	Viable
Dys	7227.FBpp0110219	Monarch	FBcv:0000351	Lethal
Dys	7227.FBpp0110219	Monarch	FBcv:0000352	Partially lethal - majority die
Dys	7227.FBpp0110219	Monarch	FBcv:0000354	Visible
Dys	7227.FBpp0110219	Monarch	FBcv:0000374	Fertile
Dys	7227.FBpp0110219	Monarch	FBcv:0000385	Short lived
Dys	7227.FBpp0110219	Monarch	FBcv:0000387	Abnormal behavior
Dys	7227.FBpp0110219	Monarch	FBcv:0000403	Abnormal chemosensitive behavior
Dys	7227.FBpp0110219	Monarch	FBcv:0000430	Abnormal cell polarity
Dys	7227.FBpp0110219	Monarch	FBcv:0000434	Abnormal neurophysiology
Dys	7227.FBpp0110219	Monarch	FBcv:0000435	Abnormal neuroanatomy
Dys	7227.FBpp0110219	Monarch	FBcv:0002004	Increased mortality
Dys	7227.FBpp0110219	Monarch	FBcv:0002015	Partially lethal
Dys	7227.FBpp0110219	Monarch	FBcv:0002019	Increased mortality during development
Dys	7227.FBpp0110219	UniProt Keywords	KW-0009	Actin-binding
Dys	7227.FBpp0110219	UniProt Keywords	KW-0025	Alternative splicing
Dys	7227.FBpp0110219	UniProt Keywords	KW-0106	Calcium
Dys	7227.FBpp0110219	UniProt Keywords	KW-0206	Cytoskeleton
Dys	7227.FBpp0110219	UniProt Keywords	KW-0472	Membrane
Dys	7227.FBpp0110219	UniProt Keywords	KW-0479	Metal-binding
Dys	7227.FBpp0110219	UniProt Keywords	KW-0597	Phosphoprotein
Dys	7227.FBpp0110219	UniProt Keywords	KW-0677	Repeat
Dys	7227.FBpp0110219	UniProt Keywords	KW-0862	Zinc
Dys	7227.FBpp0110219	UniProt Keywords	KW-0863	Zinc-finger
Dys	7227.FBpp0110219	UniProt Keywords	KW-0963	Cytoplasm
Dys	7227.FBpp0110219	UniProt Keywords	KW-1003	Cell membrane
Dys	7227.FBpp0110219	Pfam	PF00307	Calponin homology (CH) domain
Dys	7227.FBpp0110219	Pfam	PF00435	Spectrin repeat
Dys	7227.FBpp0110219	Pfam	PF00569	Zinc finger, ZZ type
Dys	7227.FBpp0110219	Pfam	PF09068	EF hand
Dys	7227.FBpp0110219	Pfam	PF09069	EF-hand
Dys	7227.FBpp0110219	InterPro	IPR000433	Zinc finger, ZZ-type
Dys	7227.FBpp0110219	InterPro	IPR001202	WW domain
Dys	7227.FBpp0110219	InterPro	IPR001589	Actinin-type actin-binding domain, conserved site
Dys	7227.FBpp0110219	InterPro	IPR001715	Calponin homology domain
Dys	7227.FBpp0110219	InterPro	IPR002017	Spectrin repeat
Dys	7227.FBpp0110219	InterPro	IPR011992	EF-hand domain pair
Dys	7227.FBpp0110219	InterPro	IPR015153	EF-hand domain, type 1
Dys	7227.FBpp0110219	InterPro	IPR015154	EF-hand domain, type 2
Dys	7227.FBpp0110219	InterPro	IPR018159	Spectrin/alpha-actinin
Dys	7227.FBpp0110219	InterPro	IPR035436	Dystrophin/utrophin
Dys	7227.FBpp0110219	InterPro	IPR036020	WW domain superfamily
Dys	7227.FBpp0110219	InterPro	IPR036872	CH domain superfamily
Dys	7227.FBpp0110219	InterPro	IPR043145	Zinc finger, ZZ-type superfamily
Dys	7227.FBpp0110219	SMART	SM00033	Calponin homology domain
Dys	7227.FBpp0110219	SMART	SM00150	Spectrin repeats
Dys	7227.FBpp0110219	SMART	SM00291	Zinc-binding domain, present in Dystrophin, CREB-binding protein.
Dys	7227.FBpp0110219	SMART	SM00456	Domain with 2 conserved Trp (W) residues
Eip75B	7227.FBpp0297726	GO Process	GO:0000003	Reproduction
Eip75B	7227.FBpp0297726	GO Process	GO:0000122	Negative regulation of transcription by RNA polymerase II
Eip75B	7227.FBpp0297726	GO Process	GO:0003006	Developmental process involved in reproduction
Eip75B	7227.FBpp0297726	GO Process	GO:0006355	Regulation of transcription, DNA-templated
Eip75B	7227.FBpp0297726	GO Process	GO:0006357	Regulation of transcription by RNA polymerase II
Eip75B	7227.FBpp0297726	GO Process	GO:0007154	Cell communication
Eip75B	7227.FBpp0297726	GO Process	GO:0007165	Signal transduction
Eip75B	7227.FBpp0297726	GO Process	GO:0007276	Gamete generation
Eip75B	7227.FBpp0297726	GO Process	GO:0007281	Germ cell development
Eip75B	7227.FBpp0297726	GO Process	GO:0007292	Female gamete generation
Eip75B	7227.FBpp0297726	GO Process	GO:0007553	Regulation of ecdysteroid metabolic process
Eip75B	7227.FBpp0297726	GO Process	GO:0007591	Molting cycle, chitin-based cuticle
Eip75B	7227.FBpp0297726	GO Process	GO:0009719	Response to endogenous stimulus
Eip75B	7227.FBpp0297726	GO Process	GO:0009725	Response to hormone
Eip75B	7227.FBpp0297726	GO Process	GO:0009755	Hormone-mediated signaling pathway
Eip75B	7227.FBpp0297726	GO Process	GO:0009889	Regulation of biosynthetic process
Eip75B	7227.FBpp0297726	GO Process	GO:0009890	Negative regulation of biosynthetic process
Eip75B	7227.FBpp0297726	GO Process	GO:0009891	Positive regulation of biosynthetic process
Eip75B	7227.FBpp0297726	GO Process	GO:0009892	Negative regulation of metabolic process
Eip75B	7227.FBpp0297726	GO Process	GO:0009893	Positive regulation of metabolic process
Eip75B	7227.FBpp0297726	GO Process	GO:0009987	Cellular process
Eip75B	7227.FBpp0297726	GO Process	GO:0010033	Response to organic substance
Eip75B	7227.FBpp0297726	GO Process	GO:0010468	Regulation of gene expression
Eip75B	7227.FBpp0297726	GO Process	GO:0010556	Regulation of macromolecule biosynthetic process
Eip75B	7227.FBpp0297726	GO Process	GO:0010557	Positive regulation of macromolecule biosynthetic process
Eip75B	7227.FBpp0297726	GO Process	GO:0010558	Negative regulation of macromolecule biosynthetic process
Eip75B	7227.FBpp0297726	GO Process	GO:0010565	Regulation of cellular ketone metabolic process
Eip75B	7227.FBpp0297726	GO Process	GO:0010604	Positive regulation of macromolecule metabolic process
Eip75B	7227.FBpp0297726	GO Process	GO:0010605	Negative regulation of macromolecule metabolic process
Eip75B	7227.FBpp0297726	GO Process	GO:0010628	Positive regulation of gene expression
Eip75B	7227.FBpp0297726	GO Process	GO:0010629	Negative regulation of gene expression
Eip75B	7227.FBpp0297726	GO Process	GO:0010817	Regulation of hormone levels
Eip75B	7227.FBpp0297726	GO Process	GO:0014070	Response to organic cyclic compound
Eip75B	7227.FBpp0297726	GO Process	GO:0018990	Ecdysis, chitin-based cuticle
Eip75B	7227.FBpp0297726	GO Process	GO:0019216	Regulation of lipid metabolic process
Eip75B	7227.FBpp0297726	GO Process	GO:0019218	Regulation of steroid metabolic process
Eip75B	7227.FBpp0297726	GO Process	GO:0019219	Regulation of nucleobase-containing compound metabolic process
Eip75B	7227.FBpp0297726	GO Process	GO:0019222	Regulation of metabolic process
Eip75B	7227.FBpp0297726	GO Process	GO:0019953	Sexual reproduction
Eip75B	7227.FBpp0297726	GO Process	GO:0022404	Molting cycle process
Eip75B	7227.FBpp0297726	GO Process	GO:0022412	Cellular process involved in reproduction in multicellular organism
Eip75B	7227.FBpp0297726	GO Process	GO:0022414	Reproductive process
Eip75B	7227.FBpp0297726	GO Process	GO:0023052	Signaling
Eip75B	7227.FBpp0297726	GO Process	GO:0030154	Cell differentiation
Eip75B	7227.FBpp0297726	GO Process	GO:0030522	Intracellular receptor signaling pathway
Eip75B	7227.FBpp0297726	GO Process	GO:0031323	Regulation of cellular metabolic process
Eip75B	7227.FBpp0297726	GO Process	GO:0031324	Negative regulation of cellular metabolic process
Eip75B	7227.FBpp0297726	GO Process	GO:0031325	Positive regulation of cellular metabolic process
Eip75B	7227.FBpp0297726	GO Process	GO:0031326	Regulation of cellular biosynthetic process
Eip75B	7227.FBpp0297726	GO Process	GO:0031327	Negative regulation of cellular biosynthetic process
Eip75B	7227.FBpp0297726	GO Process	GO:0031328	Positive regulation of cellular biosynthetic process
Eip75B	7227.FBpp0297726	GO Process	GO:0032350	Regulation of hormone metabolic process
Eip75B	7227.FBpp0297726	GO Process	GO:0032501	Multicellular organismal process
Eip75B	7227.FBpp0297726	GO Process	GO:0032502	Developmental process
Eip75B	7227.FBpp0297726	GO Process	GO:0032504	Multicellular organism reproduction
Eip75B	7227.FBpp0297726	GO Process	GO:0032870	Cellular response to hormone stimulus
Eip75B	7227.FBpp0297726	GO Process	GO:0033993	Response to lipid
Eip75B	7227.FBpp0297726	GO Process	GO:0035075	Response to ecdysone
Eip75B	7227.FBpp0297726	GO Process	GO:0036314	Response to sterol
Eip75B	7227.FBpp0297726	GO Process	GO:0042221	Response to chemical
Eip75B	7227.FBpp0297726	GO Process	GO:0042303	Molting cycle
Eip75B	7227.FBpp0297726	GO Process	GO:0043401	Steroid hormone mediated signaling pathway
Eip75B	7227.FBpp0297726	GO Process	GO:0044703	Multi-organism reproductive process
Eip75B	7227.FBpp0297726	GO Process	GO:0045892	Negative regulation of transcription, DNA-templated
Eip75B	7227.FBpp0297726	GO Process	GO:0045893	Positive regulation of transcription, DNA-templated
Eip75B	7227.FBpp0297726	GO Process	GO:0045934	Negative regulation of nucleobase-containing compound metabolic process
Eip75B	7227.FBpp0297726	GO Process	GO:0045935	Positive regulation of nucleobase-containing compound metabolic process
Eip75B	7227.FBpp0297726	GO Process	GO:0045944	Positive regulation of transcription by RNA polymerase II
Eip75B	7227.FBpp0297726	GO Process	GO:0048468	Cell development
Eip75B	7227.FBpp0297726	GO Process	GO:0048477	Oogenesis
Eip75B	7227.FBpp0297726	GO Process	GO:0048518	Positive regulation of biological process
Eip75B	7227.FBpp0297726	GO Process	GO:0048519	Negative regulation of biological process
Eip75B	7227.FBpp0297726	GO Process	GO:0048522	Positive regulation of cellular process
Eip75B	7227.FBpp0297726	GO Process	GO:0048523	Negative regulation of cellular process
Eip75B	7227.FBpp0297726	GO Process	GO:0048545	Response to steroid hormone
Eip75B	7227.FBpp0297726	GO Process	GO:0048580	Regulation of post-embryonic development
Eip75B	7227.FBpp0297726	GO Process	GO:0048609	Multicellular organismal reproductive process
Eip75B	7227.FBpp0297726	GO Process	GO:0048856	Anatomical structure development
Eip75B	7227.FBpp0297726	GO Process	GO:0048869	Cellular developmental process
Eip75B	7227.FBpp0297726	GO Process	GO:0050789	Regulation of biological process
Eip75B	7227.FBpp0297726	GO Process	GO:0050793	Regulation of developmental process
Eip75B	7227.FBpp0297726	GO Process	GO:0050794	Regulation of cellular process
Eip75B	7227.FBpp0297726	GO Process	GO:0050896	Response to stimulus
Eip75B	7227.FBpp0297726	GO Process	GO:0051171	Regulation of nitrogen compound metabolic process
Eip75B	7227.FBpp0297726	GO Process	GO:0051172	Negative regulation of nitrogen compound metabolic process
Eip75B	7227.FBpp0297726	GO Process	GO:0051173	Positive regulation of nitrogen compound metabolic process
Eip75B	7227.FBpp0297726	GO Process	GO:0051239	Regulation of multicellular organismal process
Eip75B	7227.FBpp0297726	GO Process	GO:0051252	Regulation of RNA metabolic process
Eip75B	7227.FBpp0297726	GO Process	GO:0051253	Negative regulation of RNA metabolic process
Eip75B	7227.FBpp0297726	GO Process	GO:0051254	Positive regulation of RNA metabolic process
Eip75B	7227.FBpp0297726	GO Process	GO:0051704	Multi-organism process
Eip75B	7227.FBpp0297726	GO Process	GO:0051716	Cellular response to stimulus
Eip75B	7227.FBpp0297726	GO Process	GO:0060255	Regulation of macromolecule metabolic process
Eip75B	7227.FBpp0297726	GO Process	GO:0062012	Regulation of small molecule metabolic process
Eip75B	7227.FBpp0297726	GO Process	GO:0065007	Biological regulation
Eip75B	7227.FBpp0297726	GO Process	GO:0065008	Regulation of biological quality
Eip75B	7227.FBpp0297726	GO Process	GO:0065009	Regulation of molecular function
Eip75B	7227.FBpp0297726	GO Process	GO:0070887	Cellular response to chemical stimulus
Eip75B	7227.FBpp0297726	GO Process	GO:0071310	Cellular response to organic substance
Eip75B	7227.FBpp0297726	GO Process	GO:0071383	Cellular response to steroid hormone stimulus
Eip75B	7227.FBpp0297726	GO Process	GO:0071396	Cellular response to lipid
Eip75B	7227.FBpp0297726	GO Process	GO:0071407	Cellular response to organic cyclic compound
Eip75B	7227.FBpp0297726	GO Process	GO:0071495	Cellular response to endogenous stimulus
Eip75B	7227.FBpp0297726	GO Process	GO:0080090	Regulation of primary metabolic process
Eip75B	7227.FBpp0297726	GO Process	GO:0097305	Response to alcohol
Eip75B	7227.FBpp0297726	GO Process	GO:1901654	Response to ketone
Eip75B	7227.FBpp0297726	GO Process	GO:1901700	Response to oxygen-containing compound
Eip75B	7227.FBpp0297726	GO Process	GO:1902679	Negative regulation of RNA biosynthetic process
Eip75B	7227.FBpp0297726	GO Process	GO:1902680	Positive regulation of RNA biosynthetic process
Eip75B	7227.FBpp0297726	GO Process	GO:1903506	Regulation of nucleic acid-templated transcription
Eip75B	7227.FBpp0297726	GO Process	GO:1903507	Negative regulation of nucleic acid-templated transcription
Eip75B	7227.FBpp0297726	GO Process	GO:1903508	Positive regulation of nucleic acid-templated transcription
Eip75B	7227.FBpp0297726	GO Process	GO:2000026	Regulation of multicellular organismal development
Eip75B	7227.FBpp0297726	GO Process	GO:2000112	Regulation of cellular macromolecule biosynthetic process
Eip75B	7227.FBpp0297726	GO Process	GO:2000113	Negative regulation of cellular macromolecule biosynthetic process
Eip75B	7227.FBpp0297726	GO Process	GO:2001141	Regulation of RNA biosynthetic process
Eip75B	7227.FBpp0297726	GO Function	GO:0000976	Transcription regulatory region sequence-specific DNA binding
Eip75B	7227.FBpp0297726	GO Function	GO:0000977	RNA polymerase II transcription regulatory region sequence-specific DNA binding
Eip75B	7227.FBpp0297726	GO Function	GO:0000978	RNA polymerase II cis-regulatory region sequence-specific DNA binding
Eip75B	7227.FBpp0297726	GO Function	GO:0000981	DNA-binding transcription factor activity, RNA polymerase II-specific
Eip75B	7227.FBpp0297726	GO Function	GO:0000987	Cis-regulatory region sequence-specific DNA binding
Eip75B	7227.FBpp0297726	GO Function	GO:0001067	Regulatory region nucleic acid binding
Eip75B	7227.FBpp0297726	GO Function	GO:0003676	Nucleic acid binding
Eip75B	7227.FBpp0297726	GO Function	GO:0003677	DNA binding
Eip75B	7227.FBpp0297726	GO Function	GO:0003690	Double-stranded DNA binding
Eip75B	7227.FBpp0297726	GO Function	GO:0003700	DNA-binding transcription factor activity
Eip75B	7227.FBpp0297726	GO Function	GO:0003707	Steroid hormone receptor activity
Eip75B	7227.FBpp0297726	GO Function	GO:0004879	Nuclear receptor activity
Eip75B	7227.FBpp0297726	GO Function	GO:0005488	Binding
Eip75B	7227.FBpp0297726	GO Function	GO:0008270	Zinc ion binding
Eip75B	7227.FBpp0297726	GO Function	GO:0020037	Heme binding
Eip75B	7227.FBpp0297726	GO Function	GO:0038023	Signaling receptor activity
Eip75B	7227.FBpp0297726	GO Function	GO:0043167	Ion binding
Eip75B	7227.FBpp0297726	GO Function	GO:0043169	Cation binding
Eip75B	7227.FBpp0297726	GO Function	GO:0043565	Sequence-specific DNA binding
Eip75B	7227.FBpp0297726	GO Function	GO:0046872	Metal ion binding
Eip75B	7227.FBpp0297726	GO Function	GO:0046906	Tetrapyrrole binding
Eip75B	7227.FBpp0297726	GO Function	GO:0046914	Transition metal ion binding
Eip75B	7227.FBpp0297726	GO Function	GO:0060089	Molecular transducer activity
Eip75B	7227.FBpp0297726	GO Function	GO:0097159	Organic cyclic compound binding
Eip75B	7227.FBpp0297726	GO Function	GO:0098531	Ligand-activated transcription factor activity
Eip75B	7227.FBpp0297726	GO Function	GO:0098772	Molecular function regulator
Eip75B	7227.FBpp0297726	GO Function	GO:0140110	Transcription regulator activity
Eip75B	7227.FBpp0297726	GO Function	GO:1901363	Heterocyclic compound binding
Eip75B	7227.FBpp0297726	GO Function	GO:1990837	Sequence-specific double-stranded DNA binding
Eip75B	7227.FBpp0297726	GO Component	GO:0005622	Intracellular
Eip75B	7227.FBpp0297726	GO Component	GO:0005634	Nucleus
Eip75B	7227.FBpp0297726	GO Component	GO:0043226	Organelle
Eip75B	7227.FBpp0297726	GO Component	GO:0043227	Membrane-bounded organelle
Eip75B	7227.FBpp0297726	GO Component	GO:0043229	Intracellular organelle
Eip75B	7227.FBpp0297726	GO Component	GO:0043231	Intracellular membrane-bounded organelle
Eip75B	7227.FBpp0297726	GO Component	GO:0110165	Cellular anatomical entity
Eip75B	7227.FBpp0297726	STRING clusters	CL:11444	Mixed, incl. Insect hormone biosynthesis, and nuclear receptor activity
Eip75B	7227.FBpp0297726	STRING clusters	CL:11445	Insect hormone biosynthesis, and nuclear receptor activity
Eip75B	7227.FBpp0297726	STRING clusters	CL:11447	Nuclear receptor activity, and Fushi tarazu, N-terminal
Eip75B	7227.FBpp0297726	Reactome	DME-1266738	Developmental Biology
Eip75B	7227.FBpp0297726	Reactome	DME-1428517	The citric acid (TCA) cycle and respiratory electron transport
Eip75B	7227.FBpp0297726	Reactome	DME-1430728	Metabolism
Eip75B	7227.FBpp0297726	Reactome	DME-162582	Signal Transduction
Eip75B	7227.FBpp0297726	Reactome	DME-200425	Carnitine metabolism
Eip75B	7227.FBpp0297726	Reactome	DME-204174	Regulation of pyruvate dehydrogenase (PDH) complex
Eip75B	7227.FBpp0297726	Reactome	DME-212436	Generic Transcription Pathway
Eip75B	7227.FBpp0297726	Reactome	DME-2990846	SUMOylation
Eip75B	7227.FBpp0297726	Reactome	DME-3108232	SUMO E3 ligases SUMOylate target proteins
Eip75B	7227.FBpp0297726	Reactome	DME-381340	Transcriptional regulation of white adipocyte differentiation
Eip75B	7227.FBpp0297726	Reactome	DME-383280	Nuclear Receptor transcription pathway
Eip75B	7227.FBpp0297726	Reactome	DME-392499	Metabolism of proteins
Eip75B	7227.FBpp0297726	Reactome	DME-400206	Regulation of lipid metabolism by PPARalpha
Eip75B	7227.FBpp0297726	Reactome	DME-4090294	SUMOylation of intracellular receptors
Eip75B	7227.FBpp0297726	Reactome	DME-5362517	Signaling by Retinoic Acid
Eip75B	7227.FBpp0297726	Reactome	DME-556833	Metabolism of lipids
Eip75B	7227.FBpp0297726	Reactome	DME-597592	Post-translational protein modification
Eip75B	7227.FBpp0297726	Reactome	DME-70268	Pyruvate metabolism
Eip75B	7227.FBpp0297726	Reactome	DME-71406	Pyruvate metabolism and Citric Acid (TCA) cycle
Eip75B	7227.FBpp0297726	Reactome	DME-73857	RNA Polymerase II Transcription
Eip75B	7227.FBpp0297726	Reactome	DME-74160	Gene expression (Transcription)
Eip75B	7227.FBpp0297726	Reactome	DME-8978868	Fatty acid metabolism
Eip75B	7227.FBpp0297726	Reactome	DME-9006931	Signaling by Nuclear Receptors
Eip75B	7227.FBpp0297726	Reactome	DME-9616222	Transcriptional regulation of granulopoiesis
Eip75B	7227.FBpp0297726	COMPARTMENTS	GOCC:0005622	Intracellular
Eip75B	7227.FBpp0297726	COMPARTMENTS	GOCC:0005634	Nucleus
Eip75B	7227.FBpp0297726	COMPARTMENTS	GOCC:0043226	Organelle
Eip75B	7227.FBpp0297726	COMPARTMENTS	GOCC:0043227	Membrane-bounded organelle
Eip75B	7227.FBpp0297726	COMPARTMENTS	GOCC:0043229	Intracellular organelle
Eip75B	7227.FBpp0297726	COMPARTMENTS	GOCC:0043231	Intracellular membrane-bounded organelle
Eip75B	7227.FBpp0297726	COMPARTMENTS	GOCC:0110165	Cellular anatomical entity
Eip75B	7227.FBpp0297726	Monarch	FBcv:0000349	Viable
Eip75B	7227.FBpp0297726	Monarch	FBcv:0000350	Partially lethal - majority live
Eip75B	7227.FBpp0297726	Monarch	FBcv:0000351	Lethal
Eip75B	7227.FBpp0297726	Monarch	FBcv:0000352	Partially lethal - majority die
Eip75B	7227.FBpp0297726	Monarch	FBcv:0000354	Visible
Eip75B	7227.FBpp0297726	Monarch	FBcv:0000357	Abnormal size
Eip75B	7227.FBpp0297726	Monarch	FBcv:0000361	Increased body size
Eip75B	7227.FBpp0297726	Monarch	FBcv:0000374	Fertile
Eip75B	7227.FBpp0297726	Monarch	FBcv:0000386	Long lived
Eip75B	7227.FBpp0297726	Monarch	FBcv:0000387	Abnormal behavior
Eip75B	7227.FBpp0297726	Monarch	FBcv:0000414	Abnormal locomotor behavior
Eip75B	7227.FBpp0297726	Monarch	FBcv:0000416	Uncoordinated
Eip75B	7227.FBpp0297726	Monarch	FBcv:0000417	Abnormal flight
Eip75B	7227.FBpp0297726	Monarch	FBcv:0000418	Flightless
Eip75B	7227.FBpp0297726	Monarch	FBcv:0000435	Abnormal neuroanatomy
Eip75B	7227.FBpp0297726	Monarch	FBcv:0000450	Abnormal developmental rate
Eip75B	7227.FBpp0297726	Monarch	FBcv:0000665	Abnormal body size
Eip75B	7227.FBpp0297726	Monarch	FBcv:0002000	Lethal - all die before end of P-stage
Eip75B	7227.FBpp0297726	Monarch	FBcv:0002001	Lethal - all die before end of first instar larval stage
Eip75B	7227.FBpp0297726	Monarch	FBcv:0002002	Lethal - all die before end of larval stage
Eip75B	7227.FBpp0297726	Monarch	FBcv:0002003	Lethal - all die before end of second instar larval stage
Eip75B	7227.FBpp0297726	Monarch	FBcv:0002004	Increased mortality
Eip75B	7227.FBpp0297726	Monarch	FBcv:0002005	Lethal - all die during P-stage
Eip75B	7227.FBpp0297726	Monarch	FBcv:0002010	Majority die during P-stage
Eip75B	7227.FBpp0297726	Monarch	FBcv:0002015	Partially lethal
Eip75B	7227.FBpp0297726	Monarch	FBcv:0002019	Increased mortality during development
Eip75B	7227.FBpp0297726	Monarch	FBcv:0002020	Some die during P-stage
Eip75B	7227.FBpp0297726	Monarch	FBcv:0002023	Some die during larval stage
Eip75B	7227.FBpp0297726	Monarch	FBcv:0002026	Lethal - all die before end of prepupal stage
Eip75B	7227.FBpp0297726	Monarch	FBcv:0002027	Lethal - all die before end of pupal stage
Eip75B	7227.FBpp0297726	Monarch	FBcv:0002030	Lethal - all die during pupal stage
Eip75B	7227.FBpp0297726	Monarch	FBcv:0002033	Lethal - all die during embryonic stage
Eip75B	7227.FBpp0297726	Monarch	FBcv:0002034	Majority die during pupal stage
Eip75B	7227.FBpp0297726	Monarch	FBcv:0002037	Majority die during embryonic stage
Eip75B	7227.FBpp0297726	Monarch	FBcv:0002038	Some die during pharate adult stage
Eip75B	7227.FBpp0297726	Monarch	FBcv:0002039	Some die during pupal stage
Eip75B	7227.FBpp0297726	Monarch	FBcv:0002041	Some die during embryonic stage
Eip75B	7227.FBpp0297726	Monarch	FBcv:0007507	Increased size
Eip75B	7227.FBpp0297726	UniProt Keywords	KW-0025	Alternative splicing
Eip75B	7227.FBpp0297726	UniProt Keywords	KW-0217	Developmental protein
Eip75B	7227.FBpp0297726	UniProt Keywords	KW-0238	DNA-binding
Eip75B	7227.FBpp0297726	UniProt Keywords	KW-0479	Metal-binding
Eip75B	7227.FBpp0297726	UniProt Keywords	KW-0539	Nucleus
Eip75B	7227.FBpp0297726	UniProt Keywords	KW-0675	Receptor
Eip75B	7227.FBpp0297726	UniProt Keywords	KW-0804	Transcription
Eip75B	7227.FBpp0297726	UniProt Keywords	KW-0805	Transcription regulation
Eip75B	7227.FBpp0297726	UniProt Keywords	KW-0862	Zinc
Eip75B	7227.FBpp0297726	UniProt Keywords	KW-0863	Zinc-finger
Eip75B	7227.FBpp0297726	Pfam	PF00104	Ligand-binding domain of nuclear hormone receptor
Eip75B	7227.FBpp0297726	Pfam	PF00105	Zinc finger, C4 type (two domains)
Eip75B	7227.FBpp0297726	InterPro	IPR000536	Nuclear hormone receptor, ligand-binding domain
Eip75B	7227.FBpp0297726	InterPro	IPR001628	Zinc finger, nuclear hormone receptor-type
Eip75B	7227.FBpp0297726	InterPro	IPR001723	Nuclear hormone receptor
Eip75B	7227.FBpp0297726	InterPro	IPR001728	Thyroid hormone receptor
Eip75B	7227.FBpp0297726	InterPro	IPR013088	Zinc finger, NHR/GATA-type
Eip75B	7227.FBpp0297726	InterPro	IPR035500	Nuclear hormone receptor-like domain superfamily
Eip75B	7227.FBpp0297726	SMART	SM00399	c4 zinc finger in nuclear hormone receptors
Eip75B	7227.FBpp0297726	SMART	SM00430	Ligand binding domain of hormone receptors
Elk	7227.FBpp0085981	GO Process	GO:0006810	Transport
Elk	7227.FBpp0085981	GO Process	GO:0006811	Ion transport
Elk	7227.FBpp0085981	GO Process	GO:0006812	Cation transport
Elk	7227.FBpp0085981	GO Process	GO:0006813	Potassium ion transport
Elk	7227.FBpp0085981	GO Process	GO:0009987	Cellular process
Elk	7227.FBpp0085981	GO Process	GO:0015672	Monovalent inorganic cation transport
Elk	7227.FBpp0085981	GO Process	GO:0030001	Metal ion transport
Elk	7227.FBpp0085981	GO Process	GO:0034220	Ion transmembrane transport
Elk	7227.FBpp0085981	GO Process	GO:0042391	Regulation of membrane potential
Elk	7227.FBpp0085981	GO Process	GO:0051179	Localization
Elk	7227.FBpp0085981	GO Process	GO:0051234	Establishment of localization
Elk	7227.FBpp0085981	GO Process	GO:0055085	Transmembrane transport
Elk	7227.FBpp0085981	GO Process	GO:0065007	Biological regulation
Elk	7227.FBpp0085981	GO Process	GO:0065008	Regulation of biological quality
Elk	7227.FBpp0085981	GO Process	GO:0071805	Potassium ion transmembrane transport
Elk	7227.FBpp0085981	GO Process	GO:0098655	Cation transmembrane transport
Elk	7227.FBpp0085981	GO Process	GO:0098660	Inorganic ion transmembrane transport
Elk	7227.FBpp0085981	GO Process	GO:0098662	Inorganic cation transmembrane transport
Elk	7227.FBpp0085981	GO Function	GO:0005215	Transporter activity
Elk	7227.FBpp0085981	GO Function	GO:0005216	Ion channel activity
Elk	7227.FBpp0085981	GO Function	GO:0005244	Voltage-gated ion channel activity
Elk	7227.FBpp0085981	GO Function	GO:0005249	Voltage-gated potassium channel activity
Elk	7227.FBpp0085981	GO Function	GO:0005261	Cation channel activity
Elk	7227.FBpp0085981	GO Function	GO:0005267	Potassium channel activity
Elk	7227.FBpp0085981	GO Function	GO:0008324	Cation transmembrane transporter activity
Elk	7227.FBpp0085981	GO Function	GO:0015075	Ion transmembrane transporter activity
Elk	7227.FBpp0085981	GO Function	GO:0015077	Monovalent inorganic cation transmembrane transporter activity
Elk	7227.FBpp0085981	GO Function	GO:0015079	Potassium ion transmembrane transporter activity
Elk	7227.FBpp0085981	GO Function	GO:0015267	Channel activity
Elk	7227.FBpp0085981	GO Function	GO:0015318	Inorganic molecular entity transmembrane transporter activity
Elk	7227.FBpp0085981	GO Function	GO:0022803	Passive transmembrane transporter activity
Elk	7227.FBpp0085981	GO Function	GO:0022832	Voltage-gated channel activity
Elk	7227.FBpp0085981	GO Function	GO:0022836	Gated channel activity
Elk	7227.FBpp0085981	GO Function	GO:0022843	Voltage-gated cation channel activity
Elk	7227.FBpp0085981	GO Function	GO:0022857	Transmembrane transporter activity
Elk	7227.FBpp0085981	GO Function	GO:0022890	Inorganic cation transmembrane transporter activity
Elk	7227.FBpp0085981	GO Function	GO:0046873	Metal ion transmembrane transporter activity
Elk	7227.FBpp0085981	GO Component	GO:0005886	Plasma membrane
Elk	7227.FBpp0085981	GO Component	GO:0005887	Integral component of plasma membrane
Elk	7227.FBpp0085981	GO Component	GO:0008076	Voltage-gated potassium channel complex
Elk	7227.FBpp0085981	GO Component	GO:0016020	Membrane
Elk	7227.FBpp0085981	GO Component	GO:0016021	Integral component of membrane
Elk	7227.FBpp0085981	GO Component	GO:0031224	Intrinsic component of membrane
Elk	7227.FBpp0085981	GO Component	GO:0031226	Intrinsic component of plasma membrane
Elk	7227.FBpp0085981	GO Component	GO:0032991	Protein-containing complex
Elk	7227.FBpp0085981	GO Component	GO:0034702	Ion channel complex
Elk	7227.FBpp0085981	GO Component	GO:0034703	Cation channel complex
Elk	7227.FBpp0085981	GO Component	GO:0034705	Potassium channel complex
Elk	7227.FBpp0085981	GO Component	GO:0071944	Cell periphery
Elk	7227.FBpp0085981	GO Component	GO:0098796	Membrane protein complex
Elk	7227.FBpp0085981	GO Component	GO:0098797	Plasma membrane protein complex
Elk	7227.FBpp0085981	GO Component	GO:0110165	Cellular anatomical entity
Elk	7227.FBpp0085981	GO Component	GO:1902495	Transmembrane transporter complex
Elk	7227.FBpp0085981	GO Component	GO:1990351	Transporter complex
Elk	7227.FBpp0085981	STRING clusters	CL:17033	Mostly uncharacterized, incl. PRELI-like family, and negative regulation of cell growth
Elk	7227.FBpp0085981	STRING clusters	CL:17141	Mostly uncharacterized, incl. Akirin, and Domain of unknown function DUF4797
Elk	7227.FBpp0085981	STRING clusters	CL:17142	Mostly uncharacterized, incl. Akirin, and Domain of unknown function DUF4797
Elk	7227.FBpp0085981	STRING clusters	CL:17143	Mostly uncharacterized, incl. Akirin, and Glycosyl hydrolase family 99
Elk	7227.FBpp0085981	STRING clusters	CL:17171	Mixed, incl. Akirin, and Glycosyl hydrolase family 99
Elk	7227.FBpp0085981	Reactome	DME-112316	Neuronal System
Elk	7227.FBpp0085981	Reactome	DME-1296071	Potassium Channels
Elk	7227.FBpp0085981	Reactome	DME-1296072	Voltage gated Potassium channels
Elk	7227.FBpp0085981	COMPARTMENTS	GOCC:0005886	Plasma membrane
Elk	7227.FBpp0085981	COMPARTMENTS	GOCC:0005887	Integral component of plasma membrane
Elk	7227.FBpp0085981	COMPARTMENTS	GOCC:0008076	Voltage-gated potassium channel complex
Elk	7227.FBpp0085981	COMPARTMENTS	GOCC:0016020	Membrane
Elk	7227.FBpp0085981	COMPARTMENTS	GOCC:0016021	Integral component of membrane
Elk	7227.FBpp0085981	COMPARTMENTS	GOCC:0031224	Intrinsic component of membrane
Elk	7227.FBpp0085981	COMPARTMENTS	GOCC:0031226	Intrinsic component of plasma membrane
Elk	7227.FBpp0085981	COMPARTMENTS	GOCC:0032991	Protein-containing complex
Elk	7227.FBpp0085981	COMPARTMENTS	GOCC:0034702	Ion channel complex
Elk	7227.FBpp0085981	COMPARTMENTS	GOCC:0034703	Cation channel complex
Elk	7227.FBpp0085981	COMPARTMENTS	GOCC:0034705	Potassium channel complex
Elk	7227.FBpp0085981	COMPARTMENTS	GOCC:0071944	Cell periphery
Elk	7227.FBpp0085981	COMPARTMENTS	GOCC:0098796	Membrane protein complex
Elk	7227.FBpp0085981	COMPARTMENTS	GOCC:0098797	Plasma membrane protein complex
Elk	7227.FBpp0085981	COMPARTMENTS	GOCC:0110165	Cellular anatomical entity
Elk	7227.FBpp0085981	COMPARTMENTS	GOCC:1902495	Transmembrane transporter complex
Elk	7227.FBpp0085981	COMPARTMENTS	GOCC:1990351	Transporter complex
Elk	7227.FBpp0085981	Monarch	FBcv:0000349	Viable
Elk	7227.FBpp0085981	Monarch	FBcv:0000352	Partially lethal - majority die
Elk	7227.FBpp0085981	Monarch	FBcv:0002004	Increased mortality
Elk	7227.FBpp0085981	Monarch	FBcv:0002015	Partially lethal
Elk	7227.FBpp0085981	Monarch	FBcv:0002019	Increased mortality during development
Elk	7227.FBpp0085981	Monarch	FBcv:0002020	Some die during P-stage
Elk	7227.FBpp0085981	Monarch	FBcv:0002039	Some die during pupal stage
Elk	7227.FBpp0085981	UniProt Keywords	KW-0175	Coiled coil
Elk	7227.FBpp0085981	UniProt Keywords	KW-0406	Ion transport
Elk	7227.FBpp0085981	UniProt Keywords	KW-0407	Ion channel
Elk	7227.FBpp0085981	UniProt Keywords	KW-0472	Membrane
Elk	7227.FBpp0085981	UniProt Keywords	KW-0630	Potassium
Elk	7227.FBpp0085981	UniProt Keywords	KW-0631	Potassium channel
Elk	7227.FBpp0085981	UniProt Keywords	KW-0633	Potassium transport
Elk	7227.FBpp0085981	UniProt Keywords	KW-0812	Transmembrane
Elk	7227.FBpp0085981	UniProt Keywords	KW-0813	Transport
Elk	7227.FBpp0085981	UniProt Keywords	KW-0851	Voltage-gated channel
Elk	7227.FBpp0085981	UniProt Keywords	KW-1133	Transmembrane helix
Elk	7227.FBpp0085981	Pfam	PF00520	Ion transport protein
Elk	7227.FBpp0085981	Pfam	PF07885	Ion channel
Elk	7227.FBpp0085981	Pfam	PF08447	PAS fold
Elk	7227.FBpp0085981	Pfam	PF13426	PAS domain
Elk	7227.FBpp0085981	InterPro	IPR000014	PAS domain
Elk	7227.FBpp0085981	InterPro	IPR000595	Cyclic nucleotide-binding domain
Elk	7227.FBpp0085981	InterPro	IPR000700	PAS-associated, C-terminal
Elk	7227.FBpp0085981	InterPro	IPR001610	PAC motif
Elk	7227.FBpp0085981	InterPro	IPR003938	Potassium channel, voltage-dependent, EAG/ELK/ERG
Elk	7227.FBpp0085981	InterPro	IPR003950	Potassium channel, voltage-dependent, ELK
Elk	7227.FBpp0085981	InterPro	IPR005821	Ion transport domain
Elk	7227.FBpp0085981	InterPro	IPR014710	RmlC-like jelly roll fold
Elk	7227.FBpp0085981	InterPro	IPR018490	Cyclic nucleotide-binding-like
Elk	7227.FBpp0085981	InterPro	IPR035965	PAS domain superfamily
Elk	7227.FBpp0085981	SMART	SM00086	Motif C-terminal to PAS motifs (likely to contribute to PAS structural domain)
Elk	7227.FBpp0085981	SMART	SM00091	PAS domain
Elk	7227.FBpp0085981	SMART	SM00100	Cyclic nucleotide-monophosphate binding domain
GC	7227.FBpp0072701	GO Process	GO:0006464	Cellular protein modification process
GC	7227.FBpp0072701	GO Process	GO:0006807	Nitrogen compound metabolic process
GC	7227.FBpp0072701	GO Process	GO:0008152	Metabolic process
GC	7227.FBpp0072701	GO Process	GO:0009987	Cellular process
GC	7227.FBpp0072701	GO Process	GO:0017187	Peptidyl-glutamic acid carboxylation
GC	7227.FBpp0072701	GO Process	GO:0018193	Peptidyl-amino acid modification
GC	7227.FBpp0072701	GO Process	GO:0018200	Peptidyl-glutamic acid modification
GC	7227.FBpp0072701	GO Process	GO:0018214	Protein carboxylation
GC	7227.FBpp0072701	GO Process	GO:0019538	Protein metabolic process
GC	7227.FBpp0072701	GO Process	GO:0036211	Protein modification process
GC	7227.FBpp0072701	GO Process	GO:0043170	Macromolecule metabolic process
GC	7227.FBpp0072701	GO Process	GO:0043412	Macromolecule modification
GC	7227.FBpp0072701	GO Process	GO:0044237	Cellular metabolic process
GC	7227.FBpp0072701	GO Process	GO:0044238	Primary metabolic process
GC	7227.FBpp0072701	GO Process	GO:0044260	Cellular macromolecule metabolic process
GC	7227.FBpp0072701	GO Process	GO:0044267	Cellular protein metabolic process
GC	7227.FBpp0072701	GO Process	GO:0071704	Organic substance metabolic process
GC	7227.FBpp0072701	GO Process	GO:1901564	Organonitrogen compound metabolic process
GC	7227.FBpp0072701	GO Function	GO:0003824	Catalytic activity
GC	7227.FBpp0072701	GO Function	GO:0005488	Binding
GC	7227.FBpp0072701	GO Function	GO:0008488	Gamma-glutamyl carboxylase activity
GC	7227.FBpp0072701	GO Function	GO:0016829	Lyase activity
GC	7227.FBpp0072701	GO Function	GO:0016830	Carbon-carbon lyase activity
GC	7227.FBpp0072701	GO Function	GO:0016831	Carboxy-lyase activity
GC	7227.FBpp0072701	GO Function	GO:0019842	Vitamin binding
GC	7227.FBpp0072701	GO Function	GO:0036094	Small molecule binding
GC	7227.FBpp0072701	STRING clusters	CL:24425	Mixed, incl. Pupal cuticle protein C1, and protein carboxylation
GC	7227.FBpp0072701	STRING clusters	CL:24455	Mixed, incl. protein carboxylation, and Piezo
GC	7227.FBpp0072701	STRING clusters	CL:24457	Protein carboxylation, and Menaquinone biosynthesis
GC	7227.FBpp0072701	KEGG	dme00130	Ubiquinone and other terpenoid-quinone biosynthesis
GC	7227.FBpp0072701	KEGG	dme01100	Metabolic pathways
GC	7227.FBpp0072701	Reactome	DME-159740	Gamma-carboxylation of protein precursors
GC	7227.FBpp0072701	Reactome	DME-159854	Gamma-carboxylation, transport, and amino-terminal cleavage of proteins
GC	7227.FBpp0072701	Reactome	DME-163841	Gamma carboxylation, hypusine formation and arylsulfatase activation
GC	7227.FBpp0072701	Reactome	DME-392499	Metabolism of proteins
GC	7227.FBpp0072701	Reactome	DME-597592	Post-translational protein modification
GC	7227.FBpp0072701	Monarch	FBcv:0000349	Viable
GC	7227.FBpp0072701	Monarch	FBcv:0000374	Fertile
GC	7227.FBpp0072701	UniProt Keywords	KW-0456	Lyase
GC	7227.FBpp0072701	UniProt Keywords	KW-0472	Membrane
GC	7227.FBpp0072701	UniProt Keywords	KW-0812	Transmembrane
GC	7227.FBpp0072701	UniProt Keywords	KW-1133	Transmembrane helix
GC	7227.FBpp0072701	Pfam	PF05090	Vitamin K-dependent gamma-carboxylase
GC	7227.FBpp0072701	InterPro	IPR007782	Vitamin K-dependent gamma-carboxylase
GC	7227.FBpp0072701	InterPro	IPR011020	HTTM
GC	7227.FBpp0072701	SMART	SM00752	Horizontally Transferred TransMembrane Domain
Gasp	7227.FBpp0078268	GO Process	GO:0006022	Aminoglycan metabolic process
Gasp	7227.FBpp0078268	GO Process	GO:0006030	Chitin metabolic process
Gasp	7227.FBpp0078268	GO Process	GO:0006040	Amino sugar metabolic process
Gasp	7227.FBpp0078268	GO Process	GO:0006807	Nitrogen compound metabolic process
Gasp	7227.FBpp0078268	GO Process	GO:0007275	Multicellular organism development
Gasp	7227.FBpp0078268	GO Process	GO:0007424	Open tracheal system development
Gasp	7227.FBpp0078268	GO Process	GO:0008152	Metabolic process
Gasp	7227.FBpp0078268	GO Process	GO:0032501	Multicellular organismal process
Gasp	7227.FBpp0078268	GO Process	GO:0032502	Developmental process
Gasp	7227.FBpp0078268	GO Process	GO:0035150	Regulation of tube size
Gasp	7227.FBpp0078268	GO Process	GO:0035151	Regulation of tube size, open tracheal system
Gasp	7227.FBpp0078268	GO Process	GO:0035152	Regulation of tube architecture, open tracheal system
Gasp	7227.FBpp0078268	GO Process	GO:0040003	Chitin-based cuticle development
Gasp	7227.FBpp0078268	GO Process	GO:0042335	Cuticle development
Gasp	7227.FBpp0078268	GO Process	GO:0043170	Macromolecule metabolic process
Gasp	7227.FBpp0078268	GO Process	GO:0048731	System development
Gasp	7227.FBpp0078268	GO Process	GO:0048856	Anatomical structure development
Gasp	7227.FBpp0078268	GO Process	GO:0060541	Respiratory system development
Gasp	7227.FBpp0078268	GO Process	GO:0065007	Biological regulation
Gasp	7227.FBpp0078268	GO Process	GO:0065008	Regulation of biological quality
Gasp	7227.FBpp0078268	GO Process	GO:0071704	Organic substance metabolic process
Gasp	7227.FBpp0078268	GO Process	GO:0090066	Regulation of anatomical structure size
Gasp	7227.FBpp0078268	GO Process	GO:1901071	Glucosamine-containing compound metabolic process
Gasp	7227.FBpp0078268	GO Process	GO:1901135	Carbohydrate derivative metabolic process
Gasp	7227.FBpp0078268	GO Process	GO:1901564	Organonitrogen compound metabolic process
Gasp	7227.FBpp0078268	GO Function	GO:0005488	Binding
Gasp	7227.FBpp0078268	GO Function	GO:0008061	Chitin binding
Gasp	7227.FBpp0078268	GO Function	GO:0097367	Carbohydrate derivative binding
Gasp	7227.FBpp0078268	STRING clusters	CL:23246	Mixed, incl. structural constituent of chitin-based cuticle, and Protein of unknown function DUF1676
Gasp	7227.FBpp0078268	STRING clusters	CL:23247	Mixed, incl. structural constituent of chitin-based cuticle, and Protein of unknown function DUF1676
Gasp	7227.FBpp0078268	STRING clusters	CL:23391	Chitin-based cuticle development, and Synthesis of UDP-N-acetyl-glucosamine
Gasp	7227.FBpp0078268	STRING clusters	CL:23392	Mixed, incl. amino sugar biosynthetic process, and Glycosyl hydrolases family 18 (GH18) active site
Gasp	7227.FBpp0078268	STRING clusters	CL:23394	Mixed, incl. amino sugar biosynthetic process, and Glycoside hydrolase/deacetylase, beta/alpha-barrel
Gasp	7227.FBpp0078268	STRING clusters	CL:23396	Mixed, incl. cuticle chitin metabolic process, and regulation of extracellular matrix disassembly
Gasp	7227.FBpp0078268	STRING clusters	CL:23399	Adult chitin-based cuticle development, and regulation of extracellular matrix disassembly
Gasp	7227.FBpp0078268	COMPARTMENTS	GOCC:0005576	Extracellular region
Gasp	7227.FBpp0078268	COMPARTMENTS	GOCC:0031012	Extracellular matrix
Gasp	7227.FBpp0078268	COMPARTMENTS	GOCC:0062129	Chitin-based extracellular matrix
Gasp	7227.FBpp0078268	COMPARTMENTS	GOCC:0110165	Cellular anatomical entity
Gasp	7227.FBpp0078268	Monarch	FBcv:0000349	Viable
Gasp	7227.FBpp0078268	Monarch	FBcv:0000354	Visible
Gasp	7227.FBpp0078268	Monarch	FBcv:0000357	Abnormal size
Gasp	7227.FBpp0078268	Monarch	FBcv:0000358	Decreased body size
Gasp	7227.FBpp0078268	Monarch	FBcv:0000665	Abnormal body size
Gasp	7227.FBpp0078268	Monarch	FBcv:0007508	Decreased size
Gasp	7227.FBpp0078268	UniProt Keywords	KW-0732	Signal
Gasp	7227.FBpp0078268	Pfam	PF01607	Chitin binding Peritrophin-A domain
Gasp	7227.FBpp0078268	InterPro	IPR002557	Chitin binding domain
Gasp	7227.FBpp0078268	InterPro	IPR036508	Chitin binding domain superfamily
Gasp	7227.FBpp0078268	SMART	SM00494	Chitin-binding domain type 2
Glut4EF	7227.FBpp0305839	GO Function	GO:0003676	Nucleic acid binding
Glut4EF	7227.FBpp0305839	GO Function	GO:0005488	Binding
Glut4EF	7227.FBpp0305839	GO Function	GO:0097159	Organic cyclic compound binding
Glut4EF	7227.FBpp0305839	GO Function	GO:1901363	Heterocyclic compound binding
Glut4EF	7227.FBpp0305839	STRING clusters	CL:18638	Mostly uncharacterized, incl. germline stem cell symmetric division, and Tetraspanin/Peripherin
Glut4EF	7227.FBpp0305839	STRING clusters	CL:18640	Mixed, incl. germline stem cell symmetric division, and selenium binding
Glut4EF	7227.FBpp0305839	STRING clusters	CL:18661	Mixed, incl. neurotrophin binding, and Domain of unknown function DUF4772
Glut4EF	7227.FBpp0305839	Monarch	FBcv:0000349	Viable
Glut4EF	7227.FBpp0305839	Monarch	FBcv:0000351	Lethal
Glut4EF	7227.FBpp0305839	Monarch	FBcv:0000352	Partially lethal - majority die
Glut4EF	7227.FBpp0305839	Monarch	FBcv:0000354	Visible
Glut4EF	7227.FBpp0305839	Monarch	FBcv:0002004	Increased mortality
Glut4EF	7227.FBpp0305839	Monarch	FBcv:0002015	Partially lethal
Glut4EF	7227.FBpp0305839	Monarch	FBcv:0002019	Increased mortality during development
Glut4EF	7227.FBpp0305839	UniProt Keywords	KW-0762	Sugar transport
Glut4EF	7227.FBpp0305839	UniProt Keywords	KW-0813	Transport
Glut4EF	7227.FBpp0305839	Pfam	PF15997	Domain of unknown function (DUF4772)
Glut4EF	7227.FBpp0305839	InterPro	IPR013087	Zinc finger C2H2-type
Glut4EF	7227.FBpp0305839	InterPro	IPR031940	Domain of unknown function DUF4772
Glut4EF	7227.FBpp0305839	SMART	SM00355	Zinc finger
Glut4EF	7227.FBpp0305839	SMART	SM01366	Sequence-specific DNA binding domain in TCFs.
Ih	7227.FBpp0099780	GO Process	GO:0001505	Regulation of neurotransmitter levels
Ih	7227.FBpp0099780	GO Process	GO:0006810	Transport
Ih	7227.FBpp0099780	GO Process	GO:0006811	Ion transport
Ih	7227.FBpp0099780	GO Process	GO:0006812	Cation transport
Ih	7227.FBpp0099780	GO Process	GO:0006813	Potassium ion transport
Ih	7227.FBpp0099780	GO Process	GO:0007275	Multicellular organism development
Ih	7227.FBpp0099780	GO Process	GO:0007568	Aging
Ih	7227.FBpp0099780	GO Process	GO:0007584	Response to nutrient
Ih	7227.FBpp0099780	GO Process	GO:0007610	Behavior
Ih	7227.FBpp0099780	GO Process	GO:0007622	Rhythmic behavior
Ih	7227.FBpp0099780	GO Process	GO:0007623	Circadian rhythm
Ih	7227.FBpp0099780	GO Process	GO:0007626	Locomotory behavior
Ih	7227.FBpp0099780	GO Process	GO:0007632	Visual behavior
Ih	7227.FBpp0099780	GO Process	GO:0007634	Optokinetic behavior
Ih	7227.FBpp0099780	GO Process	GO:0007635	Chemosensory behavior
Ih	7227.FBpp0099780	GO Process	GO:0007637	Proboscis extension reflex
Ih	7227.FBpp0099780	GO Process	GO:0008340	Determination of adult lifespan
Ih	7227.FBpp0099780	GO Process	GO:0009314	Response to radiation
Ih	7227.FBpp0099780	GO Process	GO:0009416	Response to light stimulus
Ih	7227.FBpp0099780	GO Process	GO:0009605	Response to external stimulus
Ih	7227.FBpp0099780	GO Process	GO:0009628	Response to abiotic stimulus
Ih	7227.FBpp0099780	GO Process	GO:0009642	Response to light intensity
Ih	7227.FBpp0099780	GO Process	GO:0009987	Cellular process
Ih	7227.FBpp0099780	GO Process	GO:0009991	Response to extracellular stimulus
Ih	7227.FBpp0099780	GO Process	GO:0010259	Multicellular organism aging
Ih	7227.FBpp0099780	GO Process	GO:0010646	Regulation of cell communication
Ih	7227.FBpp0099780	GO Process	GO:0014048	Regulation of glutamate secretion
Ih	7227.FBpp0099780	GO Process	GO:0014059	Regulation of dopamine secretion
Ih	7227.FBpp0099780	GO Process	GO:0015672	Monovalent inorganic cation transport
Ih	7227.FBpp0099780	GO Process	GO:0016057	Regulation of membrane potential in photoreceptor cell
Ih	7227.FBpp0099780	GO Process	GO:0022410	Circadian sleep/wake cycle process
Ih	7227.FBpp0099780	GO Process	GO:0023051	Regulation of signaling
Ih	7227.FBpp0099780	GO Process	GO:0030001	Metal ion transport
Ih	7227.FBpp0099780	GO Process	GO:0030431	Sleep
Ih	7227.FBpp0099780	GO Process	GO:0031667	Response to nutrient levels
Ih	7227.FBpp0099780	GO Process	GO:0032501	Multicellular organismal process
Ih	7227.FBpp0099780	GO Process	GO:0032502	Developmental process
Ih	7227.FBpp0099780	GO Process	GO:0032879	Regulation of localization
Ih	7227.FBpp0099780	GO Process	GO:0032890	Regulation of organic acid transport
Ih	7227.FBpp0099780	GO Process	GO:0034220	Ion transmembrane transport
Ih	7227.FBpp0099780	GO Process	GO:0042221	Response to chemical
Ih	7227.FBpp0099780	GO Process	GO:0042391	Regulation of membrane potential
Ih	7227.FBpp0099780	GO Process	GO:0042745	Circadian sleep/wake cycle
Ih	7227.FBpp0099780	GO Process	GO:0042749	Regulation of circadian sleep/wake cycle
Ih	7227.FBpp0099780	GO Process	GO:0042752	Regulation of circadian rhythm
Ih	7227.FBpp0099780	GO Process	GO:0042753	Positive regulation of circadian rhythm
Ih	7227.FBpp0099780	GO Process	GO:0043269	Regulation of ion transport
Ih	7227.FBpp0099780	GO Process	GO:0044070	Regulation of anion transport
Ih	7227.FBpp0099780	GO Process	GO:0045187	Regulation of circadian sleep/wake cycle, sleep
Ih	7227.FBpp0099780	GO Process	GO:0045475	Locomotor rhythm
Ih	7227.FBpp0099780	GO Process	GO:0045938	Positive regulation of circadian sleep/wake cycle, sleep
Ih	7227.FBpp0099780	GO Process	GO:0046928	Regulation of neurotransmitter secretion
Ih	7227.FBpp0099780	GO Process	GO:0048511	Rhythmic process
Ih	7227.FBpp0099780	GO Process	GO:0048512	Circadian behavior
Ih	7227.FBpp0099780	GO Process	GO:0048518	Positive regulation of biological process
Ih	7227.FBpp0099780	GO Process	GO:0048520	Positive regulation of behavior
Ih	7227.FBpp0099780	GO Process	GO:0048856	Anatomical structure development
Ih	7227.FBpp0099780	GO Process	GO:0050433	Regulation of catecholamine secretion
Ih	7227.FBpp0099780	GO Process	GO:0050789	Regulation of biological process
Ih	7227.FBpp0099780	GO Process	GO:0050794	Regulation of cellular process
Ih	7227.FBpp0099780	GO Process	GO:0050795	Regulation of behavior
Ih	7227.FBpp0099780	GO Process	GO:0050802	Circadian sleep/wake cycle, sleep
Ih	7227.FBpp0099780	GO Process	GO:0050804	Modulation of chemical synaptic transmission
Ih	7227.FBpp0099780	GO Process	GO:0050896	Response to stimulus
Ih	7227.FBpp0099780	GO Process	GO:0051046	Regulation of secretion
Ih	7227.FBpp0099780	GO Process	GO:0051049	Regulation of transport
Ih	7227.FBpp0099780	GO Process	GO:0051179	Localization
Ih	7227.FBpp0099780	GO Process	GO:0051234	Establishment of localization
Ih	7227.FBpp0099780	GO Process	GO:0051239	Regulation of multicellular organismal process
Ih	7227.FBpp0099780	GO Process	GO:0051240	Positive regulation of multicellular organismal process
Ih	7227.FBpp0099780	GO Process	GO:0051588	Regulation of neurotransmitter transport
Ih	7227.FBpp0099780	GO Process	GO:0051716	Cellular response to stimulus
Ih	7227.FBpp0099780	GO Process	GO:0051780	Behavioral response to nutrient
Ih	7227.FBpp0099780	GO Process	GO:0051952	Regulation of amine transport
Ih	7227.FBpp0099780	GO Process	GO:0051955	Regulation of amino acid transport
Ih	7227.FBpp0099780	GO Process	GO:0051966	Regulation of synaptic transmission, glutamatergic
[truncated: 2,541 more rows]

## Sheet: (G) Raw Data
DGRP Line No	Glycogen	Trehalose	Triglyceride	Total Bacteria	A.persici	A.pomorum	E.faecium	L.plantarum	L.brevis	TotalFungi	Ascomycota	Basidiomycota
21	-1.81682	-0.91325	0.606024	0.063771	-0.24386	-0.701404	0.711724	-0.742237	-0.658838	0.16	-0.556914	-0.426745
26	-1.36554	0.0348213	2.37485	-0.268732	-0.529685	-1.52556	0.979966	-0.681861	-0.189118	2.02984	0.802241	-1.87444
28	-0.735171	0.104633	NA	0.268732	-0.464622	-1.77274	0.0234286	0.384059	-0.266311	0.596491	-2.02271	-0.175267
40	-0.554495	1.47994	0.891826	1.24846	-1.07048	-1.43061	-0.334082	-0.284926	-0.690309	0.313057	0.341458	-1.58466
42	-1.51509	0.0813229	-0.18186	0.335447	0.529685	0.0212442	0.681861	0.409404	0.318639	0.450233	-0.772776	-1.76087
45	-2.30223	-1.63594	NA	-0.875401	NA	0.426846	0.487127	-1.14469	NA	0.22493	0.251116	0.197446
59	0.108125	0.418029	-1.20154	2.02984	-0.24386	0.138519	-1.84237	-0.0234286	-0.138304	0.728836	-1.19328	0.175267
73	-1.91274	-0.749255	-0.321609	0.728836	0.327725	0.117101	-0.0234286	-2.19676	-0.0627068	-0.290823	-1.58896	1.18813
75	-0.630346	0.36788	0.619498	1.8858	-1.99657	-1.59743	NA	-1.72731	-1.95996	0.814682	1.87827	0.524401
83	-1.54475	NA	NA	2.2349	-1.73597	-0.138519	0.623874	-0.04687	-2.17009	1.12	-0.863376	-1.06482
91	-0.253145	1.24546	0.124427	1.08108	-0.464622	-0.117101	0.30941	0.623874	-1.31058	0.844652	-1.67046	-0.99089
93	-0.888979	-1.24546	1.25072	0.22493	-0.161678	-1.00778	0.117401	-1.05874	NA	-0.785427	0.832419	0.426745
105	-1.42415	-0.343155	1.01127	1.20342	-1.27634	-1.43061	-1.19102	NA	NA	-0.117101	-0.832419	-1.44725
129	-2.41852	-1.99268	-0.226669	1.52556	-1.55786	-2.02984	0.409404	NA	-2.57583	-0.22493	-0.032419	-0.264617
138	-0.96835	1.29754	-0.330604	-0.22493	0.401471	0.380749	1.14469	-0.773456	-0.510073	-0.16	1.10944	0.310052
142	-0.48194	1.15035	0.333016	0.369353	-0.279558	-0.939532	0.540597	0.188522	-0.896473	-1.52556	1.76487	1.87444
149	-0.33842	0.812218	1.42319	0.063771	-0.787152	-1.22563	0.188522	0.838288	-0.974114	1.34704	-1.76487	-1.18813
153	1.02157	1.99268	2.02353	-0.450233	NA	-1.08108	-0.595661	-0.321722	-0.582842	0.40369	0.582329	0.153174
158	-1.27207	-0.575705	NA	-0.335447	-0.503406	0.546466	0.567914	NA	NA	0.875401	-1.10944	-1.38774
176	-1.37777	-0.495326	0.398506	-0.473869	0.0690446	-0.0106215	0.595661	0.460915	-0.240426	0.622066	-1.39243	-1.10406
177	-1.56152	NA	-0.64718	-0.369353	-0.35209	0.814682	-1.14469	-0.623874	-1.08032	-0.181555	-0.206748	-0.356135
181	-1.18605	0.246164	-0.0943612	0.814682	-1.64042	0.0957378	-1.4751	1.19102	NA	-0.246772	0.927922	0.450744
195	-3.03172	-0.718868	-0.245379	-0.844652	0.868134	1.46081	1.24006	1.34827	0.690309	0.648055	-1.03274	-0.627342
208	-2.9073	-0.392831	NA	-0.426846	-0.0114985	0.939532	1.1007	1.72731	-0.292375	-2.02984	0.411052	1.58466
217	-2.82881	-1.06464	-1.3427	1.63669	0.115237	1.12	0.460915	0.0234286	-0.318639	-0.0318693	-1.15035	0
228	-1.66451	0.294313	0.613805	0.41524	NA	-0.546466	NA	-0.889319	0.49585	-0.40369	-0.927922	-0.575109
229	-1.39662	-0.0348213	1.06459	0.939532	0.464622	-0.844652	NA	0.152865	0.568051	0.907	-0.996586	-1.51239
235	-1.43032	-0.151439	1.82355	0.648055	-0.696304	-2.2349	-0.236449	-0.889319	NA	1.46081	-1.23854	-2.22491
239	0.532842	1.73166	1.33189	0.687885	0.0921165	-2.63255	1.01856	-1.19102	-1.01522	0.335447	-0.688117	-0.242109
256	-0.972947	-0.469253	0.643276	0.596491	0.464622	-1.22563	0.284926	-1.24006	NA	0.497773	-0.482698	-0.28726
280	-1.80114	NA	-2.00261	-0.701404	0.161678	1.77274	NA	-1.58861	0.823894	0.181555	0.863376	0.065437
287	-1.27764	0.151439	0.336025	-0.16	0.20847	0.203194	0.0938433	-0.447927	0.426148	0.546466	-0.0540485	-0.379458
304	0.34171	-0.603319	-0.546862	0.369353	-2.60549	1.20342	-1.40885	-0.409404	-1.20036	1.59743	-1.45182	-0.709103
307	-1.78021	-0.812218	-1.19744	-1.02559	2.08912	1.8858	NA	-0.0938433	NA	0.0106215	-0.0757033	0.356135
310	-0.870969	0.98612	-0.861329	0.246772	1.03055	0.335447	0.141025	1.24006	0.113039	0.521965	0.0757033	0.0872978
313	-1.68507	0.222308	-0.191931	-0.042498	0.787152	-0.181555	-0.117401	-0.805449	0.658838	-0.939532	1.23854	0.1092
315	-1.2796	0.521739	-0.177813	0.127803	0.66729	0.181555	-0.567914	-0.540597	0.59776	0.939532	-2.62674	-0.524401
318	-1.45881	1.41385	0.750277	-1.24846	NA	0.462019	-0.30941	NA	NA	0.0318693	-1.33758	-1.28155
320	-2.13779	-1.15035	-1.94684	-2.63255	2.60549	1.59743	2.19676	NA	2.57583	-0.138519	0.715763	0.654106
321	-2.17999	-1.41385	0.357159	0.907	-0.0460094	-0.97309	0.384059	-1.84237	-0.789192	0.268732	-0.295985	-0.0217985
340	-1.81338	-0.104633	NA	1.37384	-0.624788	0.235837	-2.59914	-1.4751	-1.81191	0.380749	0.996586	-0.310052
348	-2.14295	0.749255	NA	2.63255	-1.20201	-1.8858	0.513679	1.01856	-1.59819	-0.268732	-0.273482	0.889168
354	-1.38961	0.318639	-1.34516	0.97309	-0.818899	1.08108	-0.838288	0.105615	-1.6954	0.473869	-1.51683	0.242109
356	-1.23667	0.343155	-0.0737286	-1.29617	1.13379	0.97309	-0.164727	-0.0703373	1.81191	-0.97309	-0.715763	2.01909
357	-1.74971	0.844933	0.840119	0.192363	-0.20847	-0.728836	-1.29228	0.742237	0.189118	0.701404	1.51683	-0.737416
359	-1.87446	-0.0813229	NA	1.29617	1.55786	-0.635007	0.742237	1.63141	1.31058	0.97309	-0.802241	-0.889168
360	-1.74365	-0.418029	-0.911351	-0.0957378	1.30275	0.67449	0.164727	NA	0.974114	-0.546466	-0.318639	0.475006
362	-0.204846	-0.521739	0.864099	0.687885	0.0460094	-0.875401	-0.435015	-0.212425	0.0627068	0.756829	2.22828	0.0436074
365	-0.00335215	NA	1.98912	0.41524	-0.725917	-1.29617	-0.872056	0.805449	-0.934589	0.290823	-1.87827	0.264617
367	-0.410515	0.659992	-0.292397	-0.40369	-0.327725	0.063771	1.05874	-0.567914	0.755415	1.04373	-0.531853	-0.766333
370	-1.54965	-0.294313	0.809035	0.875401	-1.15594	-0.756829	-1.98875	0.284926	-0.722479	-0.335447	1.58896	0.0217985
371	-2.22219	-0.659992	-0.758946	1.1607	2.08912	0.358006	-0.805449	1.54853	1.3722	-0.497773	0.660987	-0.065437
374	-0.0671566	-0.443495	0.317571	-2.02984	1.07048	0.648055	-0.773456	0.711724	0.859617	-0.0106215	0.318639	NA
375	-0.271573	0.198578	NA	-0.290823	0.638827	-0.521965	0.435015	-0.595661	NA	-0.0744178	-0.11913	-0.333005
379	-0.561989	0.878579	-0.784775	-0.246772	-1.85065	0.844652	-1.1007	0.152865	-0.481727	-0.203194	0.608127	-0.922013
380	-0.934916	1.35341	1.23981	0.521965	-1.48473	-1.1607	-0.358958	0.487127	-0.345126	1.08108	-1.28648	-0.826191
382	-3.35826	0.011605	-1.54237	0.192363	-2.20402	0.290823	-1.63141	-0.942778	-1.08032	1.40166	-0.507122	-1.23349
383	NA	-0.780349	-0.46429	1.63669	-1.35848	-0.268732	-0.942778	0.0703373	-1.5141	0.0957378	-0.387649	-0.475006
385	-1.02545	-0.844933	-1.45626	0.844652	0.919569	-0.358006	NA	-0.999078	0.214702	1.8858	1.15035	-0.795906
386	0.310647	0.949055	0.710758	-0.181555	NA	-0.485786	1.37793	-0.711724	-0.859617	2.63255	2.62674	-1.66631
391	-1.81229	-1.35341	-1.15699	0.785427	-0.75618	0.521965	1.19102	-1.58861	-1.3722	-0.0531315	-0.608127	-0.402989
399	-0.416931	-0.318639	NA	-1.8858	0.610872	0.728836	1.54853	0.90685	-0.0878448	-0.622066	-0.961687	1.38774
406	-0.260874	-1.29754	-0.349365	-0.5713	1.85065	0.596491	0.773456	1.29228	1.6954	-1.20342	-0.162783	1.33277
409	-2.14158	-2.20041	NA	-0.67449	-0.115237	-0.485786	NA	-0.447927	-0.214702	0.5713	-0.341458	0.709103
427	-1.56496	-0.548522	-1.21594	-0.369353	0.955253	0.313057	-0.260611	-0.141025	1.59819	2.2349	0.531853	-1.02715
437	-0.711444	0.689131	-0.447808	0.16	0.725917	-0.0744178	-0.409404	0.979966	1.01522	0.203194	0.295985	0.681347
439	0.41586	0.718868	-0.207213	0.0106215	-0.885018	-0.335447	-1.72731	-1.29228	-0.538836	-1.67865	0.11913	-0.857254
441	-2.06892	0.495326	NA	-0.635007	0.0229986	-0.203194	2.59914	0.773456	0.163658	-1.1607	-0.634335	1.76087
461	-0.589666	-0.0580564	NA	-0.728836	-1.27634	-0.426846	1.29228	-0.384059	NA	-0.728836	-0.660987	-0.1092
486	-3.79713	-0.949055	NA	-1.08108	NA	-0.0318693	1.37793	-0.164727	NA	-0.596491	-0.458558	-1.14509
491	-1.51023	1.10648	NA	0.622066	-0.583387	-0.235837	-0.460915	-0.513679	-1.43953	-0.907	-0.251116	0.575109
505	-1.39454	-0.17496	-0.0764292	1.04373	0.75618	0.268732	-0.500359	-1.34827	0.789192	-0.0957378	0.0540485	0.601021
508	-2.32979	1.55322	NA	0.462019	0.232031	-0.235837	0.04687	0.652593	-0.755415	-1.46081	0.772776	-0.0436074
509	0.616666	2.20041	2.56119	1.77274	-1.11219	-1.67865	-2.19676	-1.40885	NA	1.20342	0.458558	-0.549578
513	-2.74735	0.575705	NA	-1.67865	0.426526	-0.16	0.236449	2.59914	0.240426	1.77274	-2.22828	-2.01909
517	-2.94456	-1.10648	-1.51484	1.12	-1.41878	-0.0531315	NA	0.04687	1.25357	0.426846	0.556914	NA
530	-2.44464	-1.19655	NA	0.497773	-0.851493	0.497773	0.0703373	0.260611	-1.15035	1.52556	-1.0703	-0.681347
531	-0.313439	1.63594	-0.0285793	0.0106215	0.583387	-0.40369	-0.188522	0.872056	0.345126	-2.63255	1.39243	1.66631
535	-1.1663	NA	-1.40865	0.756829	0.696304	-0.313057	0	0.358958	0.371856	1.67865	-0.743967	-0.499551
555	-2.76986	-0.631402	-0.478693	-1.43061	1.13379	2.2349	1.98875	-0.652593	2.17009	-1.24846	0.688117	0.922013
584	-0.428599	0.548522	-0.653171	0.313057	-0.919569	1.1607	-0.540597	0.236449	-1.25357	-1.40166	0.273482	0.549578
589	-1.58015	NA	NA	-0.596491	-0.0690446	-0.596491	0.821757	1.98875	-0.453762	-1.59743	-0.0108046	2.62379
596	-2.53861	-1.73166	NA	-0.117101	-0.376666	1.00778	0.90685	NA	0.0878448	-1.00778	-0.434682	1.10406
627	-3.1506	-1.84653	-0.907071	-2.2349	0.992198	2.02984	1.63141	0.681861	0.896473	-0.67449	1.67046	1.44725
639	-0.160656	-0.878579	-0.444648	-0.97309	1.20201	1.04373	0.212425	1.40885	0.138304	0.67449	1.28648	0.131156
642	-1.09987	0.469253	NA	-1.77274	NA	0.907	NA	NA	NA	-0.5713	0.206748	0.219723
646	-1.09861	NA	-0.619381	0.0106215	1.35848	-0.0957378	-1.01856	0.334082	-0.398855	-1.12	0.162783	0.857254
703	-1.57481	-1.47994	NA	-0.138519	-0.556335	0.756829	-0.500359	NA	0.453762	-0.521965	0.0108046	0.826191
705	-1.92655	0.631402	1.72599	-0.939532	-0.0114985	-0.450233	-0.711724	NA	NA	-1.34704	-0.895182	0.99089
707	NA	NA	NA	-1.20342	0.279558	0.0212442	NA	0.595661	NA	-0.701404	0.482698	1.28155
712	-1.56653	1.02459	-0.19502	-1.02559	1.48473	1.24846	-0.0703373	0.942778	0.266311	-0.358006	-0.411052	0.28726
716	-1.24577	-0.222308	NA	0.127803	NA	-1.12	0.942778	-0.358958	1.43953	-0.648055	0.140923	1.02715
721	-1.94698	-0.246164	NA	-1.1607	0.255722	0.701404	1.72731	-0.487127	0.628006	-0.756829	NA	0.379458
727	-1.32729	-0.011605	NA	-0.756829	0.303554	0.063771	0.358958	-0.260611	0.49585	0.785427	0.743967	-0.955885
730	-2.80349	-0.198578	NA	0.462019	-0.955253	-0.67449	1.4751	-1.1007	-0.426148	0.117101	0.895182	-0.197446
757	0.207401	2.60233	1.18401	-0.907	-0.303554	-0.907	-1.05874	1.4751	0.292375	0.138519	0.228876	-0.219723
761	-2.82278	-2.60233	-1.5193	-0.042498	-0.992198	1.52556	-1.54853	0.212425	0.398855	-1.77274	0.364456	0.627342
765	-0.973363	1.19655	1.02626	0.546466	-1.03055	-1.04373	0.652593	-0.188522	-0.823894	-1.8858	1.03274	-0.0872978
774	-1.03068	0.603319	0.526323	-0.0744178	NA	-0.290823	-0.742237	-2.59914	NA	-1.08108	0.387649	1.23349
783	-0.674179	NA	-0.296724	-1.34704	0.868134	1.40166	-0.212425	0.30941	1.20036	0.0531315	-0.228876	0.737416
786	-1.72025	0.443495	0.462881	-0.497773	0.503406	0.16	-0.0938433	0.567914	0.538836	-0.426846	0.0973936	0.795906
799	-1.23313	0.392831	-1.21677	-0.635007	1.64042	1.34704	0.334082	-0.236449	1.95996	-0.380749	-0.140923	0.955885
804	0.335233	0.0580564	0.0999477	-1.12	1.2508	0.622066	-0.623874	-0.117401	1.10306	1.29617	0.032419	-0.601021
805	0.291564	-1.55322	0.463464	0.0957378	0.35209	-0.785427	-1.34827	0.513679	-0.0125335	0.246772	1.45182	0.402989
808	-3.56916	-0.27016	-0.591069	-0.785427	0.376666	2.63255	NA	NA	1.5141	-1.04373	-0.0973936	0.499551
818	-2.09501	-0.689131	NA	-0.814682	0.185023	1.67865	-0.284926	1.1007	1.15035	1.24846	2.02271	-1.33277
820	-2.42414	-0.98612	-0.90673	-0.313057	-0.401471	1.29617	-1.24006	-1.98875	-0.0376083	1.1607	1.33758	-0.450744
822	-1.27496	-0.128001	NA	1.00778	-0.426526	-0.380749	-0.90685	-0.321722	NA	-1.29617	0.634335	1.14509
837	-1.22701	-0.36788	-0.251717	-1.43061	0.13842	0.462019	-0.04687	1.14469	0.0125335	-0.844652	NA	2.22491
843	-1.95203	0.17496	-0.00745749	-1.52556	-0.185023	0.875401	0.260611	1.05874	1.05812	-0.450233	1.0703	-2.62379
850	-0.901068	0.128001	-0.884913	-0.521965	1.73597	0.785427	-0.652593	0.540597	0.934589	-0.313057	-0.364456	1.06482
852	-0.496113	1.84653	1.41363	-0.546466	-0.13842	-0.635007	-0.681861	2.19676	-0.163658	-0.473869	-0.582329	0.333005
861	-3.00376	0.780349	0.558454	-1.59743	0.556335	0.40369	1.84237	1.84237	0.0376083	-0.814682	0.507122	1.51239
890	-1.46399	NA	NA	0.5713	-0.624788	-0.5713	-0.384059	0	-0.371856	-0.875401	0.434682	0.766333
892	-0.889202	0.27016	0.530861	1.46081	-0.0921165	-1.34704	-0.979966	0.435015	-0.582842	0.0744178	1.19328	-0.153174
897	-2.68905	0.91325	0.466366	0.290823	0.818899	-0.814682	0.821757	0.105615	-0.113039	-2.2349	0.961687	NA
900	-3.31397	1.06464	-0.725338	-0.203194	-0.66729	0.5713	0.872056	-0.838288	-0.628006	0.358006	-0.18472	-0.654106
911	-1.63534	-1.02459	-0.517489	1.37384	1.41878	0.235837	-0.141025	-0.999078	0.722479	1.00778	0.18472	-0.131156
